# Supplementary material for: Molecular classification of human papilloma virus-negative head and neck squamous cell carcinomas: Cell cycle-based classifier and prognostic signature
Source: PLoS One. 2023 Oct 30;18(10):e0286414. doi: 10.1371/journal.pone.0286414 (PMC10615317; doi:10.1371/journal.pone.0286414)
Supplement: S1 Table — (XLSX) [file pone.0286414.s005.xlsx]

## Sheet: Sheet1
Table-S1: Clinical information of 687 HPV-negative head and neck squamous cell carcinoma patients
TCGA-HNSC
ID	gender	age	Grade	system_version	pathologic_T	pathologic_N	pathologic_M	pathologic_stage	site_of_resection_or_biopsy	OS	OS.time	neoplasm_cancer_status
TCGA-D6-A6EP	male	62	G3	7th	T3	N0	M0	Stage III	Hypopharynx, NOS	Alive	424
TCGA-CQ-A4CE	female	76	G2	7th	T2	N0	M0	Stage II	Tongue, NOS	Alive	897	TUMOR FREE
TCGA-CV-A6JY	male	69	G1	7th	T4a	N0	M0	Stage IVA	Mouth, NOS	Alive	646
TCGA-CV-A45O	male	57	G2	7th	TX	NX	MX	[Not Available]	Gum, NOS	Alive	851	TUMOR FREE
TCGA-BB-A5HZ	male	65	G2	7th	T4a	N1	M0	Stage IVA	Mouth, NOS	Alive	827	WITH TUMOR
TCGA-CR-7395	female	80	G2	6th	T2	N0	M0	Stage II	Overlapping lesion of lip, oral cavity and pharynx	Alive	930	TUMOR FREE
TCGA-D6-A6EK	male	67	G1	7th	T2	N1	M0	Stage III	Larynx, NOS	Alive	875	WITH TUMOR
TCGA-CN-5358	male	60	G2	7th	T2	N0	M0	Stage II	Floor of mouth, NOS	Dead	261	TUMOR FREE
TCGA-CV-7411	female	64	G1	7th	T4a	N0	M0	Stage IVA	Overlapping lesion of lip, oral cavity and pharynx	Dead	2717
TCGA-F7-A50G	male	66	G1	7th	T3	N1	M0	Stage III	Tongue, NOS	Alive	616	TUMOR FREE
TCGA-CR-7389	male	55	G2	6th	TX	NX	MX	[Not Available]	Larynx, NOS	Alive	392	TUMOR FREE
TCGA-CV-A45R	male	46	G1	4th	T2	N1	M0	Stage III	Tongue, NOS	Alive	5480	TUMOR FREE
TCGA-CX-7085	female	77	G2	7th	T1	N0	M0	Stage I	Tongue, NOS	Alive	321	WITH TUMOR
TCGA-BA-A6DA	female	41	G2	7th	T4a	N2c	M0	Stage IVA	Supraglottis	Alive	351
TCGA-CV-7242	female	60	G2	7th	T2	N0	M0	Stage II	Larynx, NOS	Alive	1095
TCGA-BA-A6DB	female	24	G1	7th	T1	N0	M0	Stage I	Tongue, NOS	Alive	216
TCGA-HD-8634	female	51	G2	7th	T1	N0	M0	Stage I	Tongue, NOS	Dead	385	TUMOR FREE
TCGA-UF-A7JH	male	59	G1	7th	T4a	N0	M0	Stage IVA	Larynx, NOS	Alive	896	TUMOR FREE
TCGA-KU-A6H8	male	41	G3	7th	T2	N2b	M0	Stage IVA	Tongue, NOS	Dead	327	WITH TUMOR
TCGA-CR-7397	male	44	G2	7th	T3	N2b	M0	Stage IVA	Tongue, NOS	Alive	754	TUMOR FREE
TCGA-QK-A652	male	60	G2	7th	T1	N1	M0	Stage III	Tongue, NOS	Alive	645	TUMOR FREE
TCGA-MT-A67A	female	85	G2	7th	T1	N0	M0	Stage I	Tongue, NOS	Alive	914	TUMOR FREE
TCGA-CQ-6229	male	61	G2	6th	T2	N0	M0	Stage II	Tongue, NOS	Alive	1179	TUMOR FREE
TCGA-CV-7183	male	53	G1	7th	T2	N0	M0	Stage II	Overlapping lesion of lip, oral cavity and pharynx	Alive	3981	TUMOR FREE
TCGA-CR-7391	female	36	G1	6th	T1	N0	M0	Stage I	Tongue, NOS	Alive	913	TUMOR FREE
TCGA-QK-A6IJ	male	71	G3	7th	T2	N1	M0	Stage III	Floor of mouth, NOS	Alive	387
TCGA-BA-5557	female	41	G2	7th	T1	N1	M0	Stage III	Overlapping lesion of lip, oral cavity and pharynx	Alive	623	TUMOR FREE
TCGA-QK-A8ZB	male	68	G2	7th	T4a	N0	M0	Stage IVA	Larynx, NOS	Alive	542	TUMOR FREE
TCGA-CR-7372	male	45	G1	6th	T1	N0	M0	Stage I	Tongue, NOS	Alive	759	TUMOR FREE
TCGA-CV-A45P	female	82	G2	5th	T1	N0	M0	Stage I	Tongue, NOS	Alive	639	WITH TUMOR
TCGA-F7-A61V	male	54	G1	7th	T2	N0	M0	Stage II	Base of tongue, NOS	Alive	759	TUMOR FREE
TCGA-UF-A7JC	male	42	G1	7th	T3	N2b	M0	Stage IVA	Floor of mouth, NOS	Dead	546	WITH TUMOR
TCGA-CV-A465	male	24	G1	6th	T3	N0	M0	Stage III	Tongue, NOS	Dead	215
TCGA-BA-7269	male	61	G1	7th	T2	N1	M0	Stage III	Tongue, NOS	Alive	1273	TUMOR FREE
TCGA-UF-A718	male	62	G2	7th	T4a	N0	M0	Stage IVA	Larynx, NOS	Alive	1971
TCGA-CR-7394	male	70	G2	6th	T4a	N0	M0	Stage IVA	Tongue, NOS	Alive	1346	TUMOR FREE
TCGA-UF-A7JJ	male	68	G1	7th	T4a	N0	M0	Stage IVA	Larynx, NOS	Alive	549	TUMOR FREE
TCGA-CV-6955	female	74	G3	7th	T2	NX	M0	Stage II	Overlapping lesion of lip, oral cavity and pharynx	Dead	334
TCGA-C9-A47Z	female	72	G1	7th	T2	N1	M0	Stage III	Tongue, NOS	Dead	191	TUMOR FREE
TCGA-CN-5373	female	55	G1	7th	T1	N0	M0	Stage I	Floor of mouth, NOS	Alive	1584	TUMOR FREE
TCGA-H7-A6C4	female	35	G2	7th	T2	N2b	M0	Stage IVA	Tongue, NOS	Dead	414
TCGA-CQ-7069	female	77	G2	7th	T2	N0	M0	Stage II	Mouth, NOS	Alive	1274	TUMOR FREE
TCGA-CN-5369	female	90	G3	6th	T4a	N0	M0	Stage IVA	Hard palate	Dead	380	TUMOR FREE
TCGA-D6-A6ES	male	50	G2	7th	T4a	N0	M0	Stage IVA	Larynx, NOS	Alive	389	TUMOR FREE
TCGA-CV-A45Q	female	69	G1	7th	TX	NX	MX	[Not Available]	Mouth, NOS	Dead	5152	TUMOR FREE
TCGA-CV-A45Y	male	61	G3	5th	T4a	N0	M0	Stage IVA	Larynx, NOS	Dead	2703	TUMOR FREE
TCGA-P3-A6T5	female	79	G2	6th	T4a	N0	M0	Stage IVA	Lower gum	Dead	882	WITH TUMOR
TCGA-CV-A6JE	male	78	G2	7th	TX	NX	MX	[Not Available]	Mouth, NOS	Alive	1075	TUMOR FREE
TCGA-IQ-A61J	male	54	G1	7th	T2	N2b	M0	Stage IVA	Tongue, NOS	Alive	1021	TUMOR FREE
TCGA-CQ-7063	female	59	G1	6th	T1	NX	M0	Stage I	Mouth, NOS	Alive	2133	TUMOR FREE
TCGA-CN-6016	male	64	G2	7th	T4a	N1	M0	Stage IVA	Tongue, NOS	Alive	1443	TUMOR FREE
TCGA-CV-6436	male	62	G1	7th	T4a	N0	M0	Stage IVA	Tongue, NOS	Alive	1899	TUMOR FREE
TCGA-CN-6998	male	53	G2	7th	T3	N2b	M0	Stage IVA	Tongue, NOS	Dead	357	TUMOR FREE
TCGA-CV-A45T	female	64	G3	5th	T1	N0	M0	Stage I	Tongue, NOS	Dead	4856	TUMOR FREE
TCGA-CQ-7071	female	76	G2	7th	T2	N1	M0	Stage III	Mouth, NOS	Alive	1311	TUMOR FREE
TCGA-CR-7401	male	64	G2	6th	T1	N0	M0	Stage I	Tongue, NOS	Alive	1077	TUMOR FREE
TCGA-UF-A71D	female	54	G2	7th	T4a	N0	M0	Stage IVA	Larynx, NOS	Alive	1461	TUMOR FREE
TCGA-CV-5973	female	62	G3	7th	T3	N1	M0	Stage III	Tongue, NOS	Alive	2641	TUMOR FREE
TCGA-CV-A6JN	male	53	G1	7th	TX	NX	MX	[Not Available]	Mouth, NOS	Alive	906	TUMOR FREE
TCGA-D6-6516	male	69	G2	7th	T1	N0	M0	Stage I	Lip, NOS	Alive	773	TUMOR FREE
TCGA-CN-4733	male	61	G3	7th	T1	N1	M0	Stage III	Tongue, NOS	Alive	1586	TUMOR FREE
TCGA-CV-7425	female	77	G1	7th	T3	NX	M0	Stage III	Overlapping lesion of lip, oral cavity and pharynx	Dead	1718
TCGA-BA-5151	male	72	G1	7th	T4a	N0	M0	Stage IVA	Cheek mucosa	Alive	722	TUMOR FREE
TCGA-MT-A67F	female	60	G2	7th	T4a	N0	M0	Stage IVA	Mouth, NOS	Alive	384	TUMOR FREE
TCGA-CV-5439	male	62	G2	7th	T3	N2b	M0	Stage IVA	Base of tongue, NOS	Dead	546	WITH TUMOR
TCGA-CV-A6JT	male	65	G2	7th	T2	N0	M0	Stage II	Tongue, NOS	Alive	852	TUMOR FREE
TCGA-CN-6019	male	61	G2	7th	T4a	N0	M0	Stage IVA	Tongue, NOS	Alive	1038	TUMOR FREE
TCGA-CV-A468	male	42	G2	5th	T4a	N2a	M0	Stage IVA	Lip, NOS	Dead	464	TUMOR FREE
TCGA-CV-6943	male	74	G2	7th	T3	NX	M0	Stage III	Base of tongue, NOS	Dead	602
TCGA-DQ-5625	female	52	G2	6th	TX	NX	MX	[Not Available]	Tongue, NOS	Dead	1133	TUMOR FREE
TCGA-T2-A6WZ	male	53	G2	7th	T3	N2b	MX	[Not Available]	Base of tongue, NOS	Dead	484	WITH TUMOR
TCGA-CV-A6JU	female	61	G2	7th	T4b	N0	M0	Stage IVB	Tongue, NOS	Alive	110
TCGA-D6-A4ZB	male	61	G2	7th	T3	N0	M0	Stage III	Tongue, NOS	Alive	376	TUMOR FREE
TCGA-CQ-6218	female	52	G2	6th	T3	N2b	M0	Stage IVA	Tongue, NOS	Alive	1253	TUMOR FREE
TCGA-CV-A45V	female	87	G1	5th	T4a	N0	M0	Stage IVA	Mouth, NOS	Dead	32
TCGA-MT-A67D	male	55	G2	7th	T2	N0	M0	Stage II	Anterior floor of mouth	Alive	56
TCGA-H7-7774	female	75	G2	7th	T4a	N0	M0	Stage IVA	Overlapping lesion of lip, oral cavity and pharynx	Alive	407	TUMOR FREE
TCGA-MZ-A7D7	male	51		7th	T3	N2b	M0	Stage IVA	Base of tongue, NOS	Alive	547	WITH TUMOR
TCGA-HD-A6I0	male	56	G1	7th	T4a	N1	M0	Stage IVA	Mouth, NOS	Alive	210	TUMOR FREE
TCGA-D6-A6EQ	male	57	G3	7th	T4a	N1	M0	Stage IVA	Larynx, NOS	Alive	368
TCGA-QK-A6II	male	52	G2	7th	T4a	N2c	M0	Stage IVA	Floor of mouth, NOS	Dead	284	WITH TUMOR
TCGA-F7-A50J	female	67	G2	7th	T3	N0	M0	Stage III	Tongue, NOS	Alive	947	TUMOR FREE
TCGA-CQ-5331	female	73	G2	6th	T2	NX	MX	[Not Available]	Overlapping lesion of lip, oral cavity and pharynx	Alive	1399	TUMOR FREE
TCGA-CN-4742	female	48	G3	6th	T4a	N2b	M0	Stage IVA	Tongue, NOS	Dead	397	WITH TUMOR
TCGA-CV-7427	female	73	G1	7th	T2	N0	M0	Stage II	Overlapping lesion of lip, oral cavity and pharynx	Dead	4760	TUMOR FREE
TCGA-CQ-7065	male	40	G2	6th	T2	N0	M0	Stage II	Tongue, NOS	Alive	1628	TUMOR FREE
TCGA-P3-A6T7	male	55	G2	6th	T3	N2b	M0	Stage IVA	Floor of mouth, NOS	Dead	487
TCGA-CQ-6223	male	69	G2	6th	T2	N0	M0	Stage II	Overlapping lesion of lip, oral cavity and pharynx	Alive	1428	TUMOR FREE
TCGA-BA-5558	male	65	G1	6th	TX	NX	MX	[Not Available]	Overlapping lesion of lip, oral cavity and pharynx	Alive	1995	TUMOR FREE
TCGA-CV-6953	female	80	G1	7th	T3	N0	M0	Stage III	Floor of mouth, NOS	Dead	1641	WITH TUMOR
TCGA-CV-A6JM	male	85	G2	7th	TX	NX	MX	[Not Available]	Pharynx, NOS	Dead	194	TUMOR FREE
TCGA-C9-A480	female	45	G1	7th	T3	N0	M0	Stage III	Tongue, NOS	Alive	386	TUMOR FREE
TCGA-CN-A641	male	47	G2	7th	T4a	N2b	M0	Stage IVA	Larynx, NOS	Alive	367	TUMOR FREE
TCGA-T2-A6X2	male	82	G1	7th	T3	N0	M0	Stage III	Gum, NOS	Alive	987
TCGA-F7-A622	male	75	G1	7th	T3	NX	M0	Stage III	Larynx, NOS	Dead	359	WITH TUMOR
TCGA-CN-6017	male	55	G2	7th	T3	N2b	M0	Stage IVA	Tongue, NOS	Dead	853	TUMOR FREE
TCGA-CQ-5325	male	65	G2	6th	T1	N0	M0	Stage I	Tongue, NOS	Dead	654	WITH TUMOR
TCGA-MT-A51X	male	30	G1	7th	T1	N2b	M0	Stage IVA	Tongue, NOS	Alive	242	TUMOR FREE
TCGA-BA-6870	female	60	G2	7th	TX	NX	MX	[Not Available]	Larynx, NOS	Dead	451
TCGA-CR-7392	female	67	G1	6th	T3	N2b	M0	Stage IVA	Tongue, NOS	Alive	1425	TUMOR FREE
TCGA-MT-A51W	female	52	G2	7th	T1	N0	M0	Stage I	Tonsil, NOS	Alive	437	TUMOR FREE
TCGA-CN-4729	male	73	G2	7th	T2	N1	M0	Stage III	Overlapping lesion of lip, oral cavity and pharynx	Alive	392	TUMOR FREE
TCGA-QK-A6IH	female	65	G2	7th	T4b	N2b	M0	Stage IVB	Gum, NOS	Alive	653	WITH TUMOR
TCGA-CR-6492	male	78	G3	7th	T2	N1	M0	Stage III	Hard palate	Alive	479	TUMOR FREE
TCGA-CV-7089	male	74	G2	7th	T4a	N2c	M0	Stage IVA	Larynx, NOS	Dead	1972	TUMOR FREE
TCGA-CR-7386	male	69	G1	6th	T4a	N2c	M0	Stage IVA	Overlapping lesion of lip, oral cavity and pharynx	Alive	1430	WITH TUMOR
TCGA-UF-A7JF	male	80	G2	7th	T4a	N2a	M0	Stage IVA	Larynx, NOS	Alive	1686	TUMOR FREE
TCGA-BA-A6D8	male	59	G2	7th	T4a	N2c	M0	Stage IVA	Floor of mouth, NOS	Alive	850	WITH TUMOR
TCGA-CN-A63V	male	59	G2	7th	T4a	N0	M0	Stage IVA	Cheek mucosa	Alive	679	TUMOR FREE
TCGA-TN-A7HJ	male	51	G2	7th	T4a	N2b	M0	Stage IVA	Larynx, NOS	Alive	403	TUMOR FREE
TCGA-DQ-5624	female	43	G2	7th	TX	NX	MX	[Not Available]	Tongue, NOS	Alive	1778	TUMOR FREE
TCGA-CV-A45X	male	47	G2	5th	T2	N2b	M0	Stage IVA	Floor of mouth, NOS	Dead	198	TUMOR FREE
TCGA-UF-A7JS	male	59	G2	7th	T4a	N2b	M0	Stage IVA	Tongue, NOS	Dead	680	WITH TUMOR
TCGA-CR-6491	male	60	G2	7th	T4a	N2b	M0	Stage IVA	Floor of mouth, NOS	Alive	693	WITH TUMOR
TCGA-BA-A6DD	male	44	G2	7th	T4a	N2c	M0	Stage IVA	Floor of mouth, NOS	Dead	173
TCGA-CV-6952	female	65	G1	7th	T3	N2b	M0	Stage IVA	Tongue, NOS	Dead	185	TUMOR FREE
TCGA-P3-A6T4	male	54	G2	6th	T4a	N1	M0	Stage IVA	Floor of mouth, NOS	Dead	62
TCGA-BA-A6DG	male	49	G2	7th	TX	NX	MX	[Not Available]	Tongue, NOS	Dead	69
TCGA-BA-6872	male	47	G2	6th	TX	NX	MX	[Not Available]	Floor of mouth, NOS	Dead	384	WITH TUMOR
TCGA-MT-A7BN	male	74	G3	7th	TX	NX	M0	Stage IVA	Floor of mouth, NOS	Alive	469	WITH TUMOR
TCGA-BA-5556	female	58	G3	7th	T2	N0	M0	Stage II	Floor of mouth, NOS	Alive	725	TUMOR FREE
TCGA-CV-7180	male	34	G2	7th	T2	NX	M0	Stage II	Tongue, NOS	Dead	327
TCGA-CV-6951	male	57	G2	7th	T4a	N2c	M0	Stage IVA	Tongue, NOS	Dead	915
TCGA-DQ-5630	male	73	G2	6th	TX	NX	MX	[Not Available]	Tongue, NOS	Alive	1030	TUMOR FREE
TCGA-CN-4726	male	68	G2	7th	T3	N2b	M0	Stage IVA	Cheek mucosa	Dead	142	WITH TUMOR
TCGA-CV-A6K2	male	79	G1	7th	T4a	N0	M0	Stage IVA	Mouth, NOS	Dead	317
TCGA-CV-A6K1	male	65	G2	7th	T4a	N0	M0	Stage IVA	Larynx, NOS	Alive	685	TUMOR FREE
TCGA-CQ-6220	male	69	G2	6th	T3	N0	M0	Stage III	Overlapping lesion of lip, oral cavity and pharynx	Dead	985
TCGA-BA-5152	male	56	G2	6th	T4a	N0	M0	Stage IVA	Overlapping lesion of lip, oral cavity and pharynx	Alive	1288	TUMOR FREE
TCGA-F7-A61S	male	62	G1	7th	T3	N0	M0	Stage III	Tongue, NOS	Alive	576
TCGA-BA-A6DJ	male	62	G2	7th	T4a	N2c	M0	Stage IVA	Gum, NOS	Dead	407	WITH TUMOR
TCGA-CV-7413	female	74	G2	7th	T2	N0	M0	Stage II	Overlapping lesion of lip, oral cavity and pharynx	Dead	294
TCGA-CV-7423	male	65	G1	7th	T2	N0	M0	Stage II	Overlapping lesion of lip, oral cavity and pharynx	Dead	3059
TCGA-CV-6945	male	41	G2	7th	T4a	N2	M0	Stage IVA	Tongue, NOS	Dead	366
TCGA-F7-A50I	male	72	G2	7th	T4a	N0	M0	Stage IVA	Larynx, NOS	Alive	92
TCGA-P3-A6T3	male	49	G2	6th	T3	N2	M0	Stage IVA	Mouth, NOS	Dead	577
TCGA-CQ-5327	female	61	G2	6th	T3	N2c	M0	Stage IVA	Tongue, NOS	Alive	1660	TUMOR FREE
TCGA-UF-A7JT	female	72	G3	6th	T4a	N0	M0	Stage IVA	Floor of mouth, NOS	Dead	993
TCGA-IQ-7632	female	68	G1	7th	T4a	N0	M0	Stage IVA	Overlapping lesion of lip, oral cavity and pharynx	Alive	441	TUMOR FREE
TCGA-IQ-A6SH	male	55	G1	7th	T2	N1	M0	Stage III	Tongue, NOS	Alive	471	TUMOR FREE
TCGA-BB-A6UO	female	61	G2	7th	T4a	N2b	M0	Stage IVA	Tongue, NOS	Dead	268
TCGA-CV-A463	female	82	G2	6th	T4a	N0	M0	Stage IVA	Floor of mouth, NOS	Dead	23	TUMOR FREE
TCGA-IQ-A61O	male	43	GX	7th	T2	N2b	M0	Stage IVA	Oropharynx, NOS	Dead	421	TUMOR FREE
TCGA-4P-AA8J	male	66	G2	7th	T2	N2c	M0	Stage IVA	Tongue, NOS	Alive	102	TUMOR FREE
TCGA-F7-A620	male	47	G1	7th	T3	N1	M0	Stage III	Base of tongue, NOS	Alive	543	TUMOR FREE
TCGA-CN-5365	male	38	G2	6th	T2	N3	M0	Stage IVB	Tonsil, NOS	Dead	351	WITH TUMOR
TCGA-CV-A6JO	male	69	G2	7th	T3	N2c	M0	Stage IVA	Tongue, NOS	Dead	197
TCGA-CQ-5324	male	59	G2	6th	T3	N0	M0	Stage III	Overlapping lesion of lip, oral cavity and pharynx	Alive	1593	TUMOR FREE
TCGA-D6-A6EN	male	71	G3	7th	T2	N1	M0	Stage III	Cheek mucosa	Alive	687	TUMOR FREE
TCGA-D6-A6EM	female	65	G2	7th	T2	N1	M0	Stage III	Mouth, NOS	Alive	232	WITH TUMOR
TCGA-CV-7253	male	58	G2	7th	T4a	N0	M0	Stage IVA	Overlapping lesion of lip, oral cavity and pharynx	Dead	361	WITH TUMOR
TCGA-CV-5441	male	58	G3	7th	T4a	N2b	M0	Stage IVA	Larynx, NOS	Alive	2886	TUMOR FREE
TCGA-BA-A4II	male	46	G1	7th	T2	N0	M0	Stage II	Oropharynx, NOS	Alive	918	WITH TUMOR
TCGA-CN-A497	male	63	G2	7th	T1	N1	M0	Stage III	Larynx, NOS	Alive	1065	TUMOR FREE
TCGA-BA-A6DE	female	70	G2	7th	T2	N0	M0	Stage II	Tongue, NOS	Alive	440	TUMOR FREE
TCGA-D6-8568	male	62	G2	7th	T2	N0	M0	Stage II	Larynx, NOS	Alive	759	TUMOR FREE
TCGA-CR-7402	male	68	G2	6th	TX	NX	MX	[Not Available]	Larynx, NOS	Alive	911	TUMOR FREE
TCGA-CV-A461	male	65	G2	6th	TX	NX	MX	[Not Available]	Larynx, NOS	Dead	2064	TUMOR FREE
TCGA-F7-A623	male	70	G1	7th	T1	N2b	M0	Stage IVA	Larynx, NOS	Alive	616	TUMOR FREE
TCGA-CN-4737	male	19	G2	7th	T2	N2b	M0	Stage IVA	Tongue, NOS	Alive	625	TUMOR FREE
TCGA-CV-6941	male	51	G2	7th	T3	N0	M0	Stage III	Tongue, NOS	Dead	342	TUMOR FREE
TCGA-UF-A719	male	54	G1	7th	T2	N0	M0	Stage II	Floor of mouth, NOS	Alive	1663	TUMOR FREE
TCGA-BB-4224	male	52	G2	7th	T2	N2b	M0	Stage IVA	Tongue, NOS	Alive	278
TCGA-CV-7263	male	64	G1	7th	T2	NX	M0	Stage II	Overlapping lesion of lip, oral cavity and pharynx	Dead	560
TCGA-CN-4727	male	56	G2	7th	T4a	N0	M0	Stage IVA	Larynx, NOS	Alive	1560	TUMOR FREE
TCGA-CQ-A4C9	male	56	G2	7th	T2	N1	M0	Stage III	Anterior floor of mouth	Alive	707	WITH TUMOR
TCGA-CQ-A4C6	male	63	G2	7th	T2	N0	M0	Stage II	Cheek mucosa	Alive	1353	TUMOR FREE
TCGA-BB-8596	female	69	G3	6th	T4a	NX	M0	Stage IVA	Hypopharynx, NOS	Alive	2161	TUMOR FREE
TCGA-CN-4739	male	71	G2	6th	T4a	N0	M0	Stage IVA	Larynx, NOS	Dead	1394	WITH TUMOR
TCGA-BA-5555	male	54	G2	7th	T3	N2c	M0	Stage IVA	Larynx, NOS	Alive	520	TUMOR FREE
TCGA-CV-A464	male	48	G2	6th	T3	N0	M0	Stage III	Cheek mucosa	Alive	1722	TUMOR FREE
TCGA-CN-6988	male	47	G3	7th	T4a	N2b	M0	Stage IVA	Larynx, NOS	Alive	318
TCGA-CN-6013	male	56	G3	7th	T4a	N2b	M0	Stage IVA	Gum, NOS	Dead	727	WITH TUMOR
TCGA-CR-6488	female	68	G2	7th	T2	N0	M0	Stage II	Tongue, NOS	Alive	379	TUMOR FREE
TCGA-QK-A8Z8	female	60	G2	7th	T3	N1	M1	Stage IVC	Larynx, NOS	Dead	171
TCGA-CQ-7072	male	51	G3	6th	T2	N0	M0	Stage II	Tongue, NOS	Alive	2359	TUMOR FREE
TCGA-CV-7245	male	62	G2	7th	T4a	N0	M0	Stage IVA	Larynx, NOS	Alive	797
TCGA-CN-5355	male	64	G2	7th	T4a	N0	M0	Stage IVA	Larynx, NOS	Alive	1278	TUMOR FREE
TCGA-CR-7379	female	78	G2	6th	T4a	N2b	M0	Stage IVA	Overlapping lesion of lip, oral cavity and pharynx	Alive	1036	TUMOR FREE
TCGA-CN-4740	female	79	G2	6th	T4a	N0	M0	Stage IVA	Mouth, NOS	Dead	839	WITH TUMOR
TCGA-CR-7376	male	83	G2	6th	T2	N1	M0	Stage III	Overlapping lesion of lip, oral cavity and pharynx	Alive	972	TUMOR FREE
TCGA-CR-7388	female	70	G2	6th	TX	NX	MX	[Not Available]	Larynx, NOS	Dead	823	WITH TUMOR
TCGA-CV-7435	female	57	G2	7th	T3	N2b	M0	Stage IVA	Overlapping lesion of lip, oral cavity and pharynx	Dead	4680	TUMOR FREE
TCGA-F7-7848	male	47	G2	7th	T4a	N1	M0	Stage IVA	Larynx, NOS	Alive	1131	TUMOR FREE
TCGA-D6-6825	male	73	G2	7th	T1	N0	M0	Stage I	Tongue, NOS	Alive	491	TUMOR FREE
TCGA-D6-A74Q	male	67	G3	7th	T4a	N0	M0	Stage IVA	Larynx, NOS	Alive	710	TUMOR FREE
TCGA-CV-5432	male	68	G3	7th	T3	N0	M0	Stage III	Larynx, NOS	Alive	3930
TCGA-CV-7410	male	61	GX	7th	T2	N1	M0	Stage III	Larynx, NOS	Dead	6417
TCGA-T3-A92M	male	52	G2	7th	T4a	N2c	M0	Stage IVA	Larynx, NOS	Alive	417	WITH TUMOR
TCGA-CN-A63T	male	60	G3	7th	T3	N2b	M0	Stage IVA	Larynx, NOS	Alive	225	TUMOR FREE
TCGA-HD-7831	male	74	G2	7th	T2	N2	M0	Stage IVA	Tongue, NOS	Alive	667	TUMOR FREE
TCGA-CV-A6K0	male	58	G3	7th	T1	N0	M0	Stage I	Tongue, NOS	Alive	606
TCGA-CV-6942	female	73	G3	7th	T2	NX	M0	Stage II	Overlapping lesion of lip, oral cavity and pharynx	Alive	4282	TUMOR FREE
TCGA-CV-7103	male	49	G2	7th	T2	N2b	M0	Stage IVA	Tongue, NOS	Dead	1591
TCGA-CN-4723	male	67	G2	7th	T4a	N0	M0	Stage IVA	Larynx, NOS	Alive	1699	TUMOR FREE
TCGA-QK-A8Z7	male	59		7th	T4a	N2c	M0	Stage IVA	Floor of mouth, NOS	Alive	392	TUMOR FREE
TCGA-WA-A7H4	male	69	G3	7th	T2	N0	M0	Stage II	Tongue, NOS	Alive	443	TUMOR FREE
TCGA-BA-A6DI	male	62	G2	7th	TX	NX	MX	[Not Available]	Larynx, NOS	Dead	336
TCGA-CV-6933	male	53	G2	7th	T3	N1	M0	Stage III	Tongue, NOS	Dead	2741	TUMOR FREE
TCGA-CN-5360	male	68	G2	6th	T4a	N0	M0	Stage IVA	Larynx, NOS	Alive	2169	TUMOR FREE
TCGA-CN-6996	female	58	G2	7th	T3	N2b	M0	Stage IVA	Tongue, NOS	Dead	530	WITH TUMOR
TCGA-CR-7364	male	66	G2	6th	T3	N0	M0	Stage III	Larynx, NOS	Alive	1435	TUMOR FREE
TCGA-D6-A4Z9	male	59	G2	7th	T2	N2	M0	Stage IVA	Tongue, NOS	Alive	539	TUMOR FREE
TCGA-CV-7091	male	54	G3	7th	T1	N0	M0	Stage I	Overlapping lesion of lip, oral cavity and pharynx	Alive	3381
TCGA-CV-6934	female	66	G2	7th	T3	N2b	M0	Stage IVA	Tongue, NOS	Dead	65	WITH TUMOR
TCGA-D6-6515	female	82	G3	7th	T2	N0	M0	Stage II	Tongue, NOS	Dead	403	TUMOR FREE
TCGA-QK-A6VB	male	66	G2	7th	T4a	N0	M0	Stage IVA	Floor of mouth, NOS	Alive	641	TUMOR FREE
TCGA-CN-6012	male	66	G2	7th	T3	N2c	M0	Stage IVA	Larynx, NOS	Alive	1460	TUMOR FREE
TCGA-CR-6484	female	67	G2	7th	T4a	N2	M0	Stage IVA	Overlapping lesion of lip, oral cavity and pharynx	Alive	354	TUMOR FREE
TCGA-CN-4728	male	56	G2	7th	T3	N2b	M0	Stage IVA	Overlapping lesion of lip, oral cavity and pharynx	Alive	1724	TUMOR FREE
TCGA-CV-7235	male	67	G3	7th	T2	N0	M0	Stage II	Floor of mouth, NOS	Alive	2347	TUMOR FREE
TCGA-QK-AA3K	male	60	G2	7th	T3	N2b	M0	Stage IVA	Tongue, NOS	Alive	253
TCGA-CX-7086	male	53	G2	7th	T3	N1	M0	Stage III	Floor of mouth, NOS	Alive	573	TUMOR FREE
TCGA-CN-4725	male	60	G2	7th	T2	N0	M0	Stage II	Tongue, NOS	Alive	1157	TUMOR FREE
TCGA-CV-6954	male	59	G2	7th	T4a	NX	M0	Stage IVA	Tongue, NOS	Dead	2002	TUMOR FREE
TCGA-CV-7238	female	69	G2	7th	T2	N0	M0	Stage II	Tongue, NOS	Alive	2727	TUMOR FREE
TCGA-CR-7367	male	52	G1	6th	T4a	N1	M0	Stage IVA	Overlapping lesion of lip, oral cavity and pharynx	Alive	1440	TUMOR FREE
TCGA-CR-7390	male	67	G2	6th	T4a	N0	M0	Stage IVA	Tongue, NOS	Alive	1508	TUMOR FREE
TCGA-CN-A63W	female	48	G2	7th	T4a	N2c	M0	Stage IVA	Larynx, NOS	Dead	377	TUMOR FREE
TCGA-QK-AA3J	male	69	G3	7th	T1	N0	M0	Stage I	Larynx, NOS	Alive	466	TUMOR FREE
TCGA-CX-7219	male	47	G2	6th	T4a	N2c	M0	Stage IVA	Floor of mouth, NOS	Alive	1045	TUMOR FREE
TCGA-CN-A63U	male	50	G3	7th	T3	N2b	M0	Stage IVA	Larynx, NOS	Alive	964	TUMOR FREE
TCGA-CV-7248	female	63	G2	7th	T4a	N2c	M0	Stage IVA	Larynx, NOS	Dead	521
TCGA-CV-7099	female	85	G2	7th	T2	NX	M0	Stage II	Overlapping lesion of lip, oral cavity and pharynx	Dead	243	TUMOR FREE
TCGA-CV-7250	male	64	G1	7th	T4a	N0	M0	Stage IVA	Larynx, NOS	Dead	2900	TUMOR FREE
TCGA-QK-A8Z9	male	56	G2	7th	T4a	N2b	M0	Stage IVA	Floor of mouth, NOS	Dead	449	WITH TUMOR
TCGA-CN-6994	male	67	G2	7th	T4a	N0	M0	Stage IVA	Overlapping lesion of lip, oral cavity and pharynx	Alive	1183	TUMOR FREE
TCGA-UF-A7JA	female	66	G2	7th	T4a	N1	M0	Stage IVA	Cheek mucosa	Alive	2265	TUMOR FREE
TCGA-D6-6826	female	64	G2	7th	T4a	N2b	M0	Stage IVA	Larynx, NOS	Dead	348	TUMOR FREE
TCGA-CN-5356	male	56	G2	7th	T3	N0	M0	Stage III	Larynx, NOS	Alive	1409	TUMOR FREE
TCGA-CN-6024	male	66	G2	6th	T4a	N2c	M0	Stage IVA	Tongue, NOS	Dead	337	WITH TUMOR
TCGA-QK-A6VC	female	62	G2	7th	T4a	N1	M0	Stage IVA	Hypopharynx, NOS	Alive	600	TUMOR FREE
TCGA-HD-A6HZ	female	79	G2	7th	T2	N1	M0	Stage III	Tongue, NOS	Alive	111
TCGA-CN-5359	male	59	G2	6th	T4a	N2b	M0	Stage IVA	Floor of mouth, NOS	Dead	377	WITH TUMOR
TCGA-BA-4078	male	83	G2	6th	TX	NX	MX	[Not Available]	Larynx, NOS	Dead	276	WITH TUMOR
TCGA-BA-A6DL	male	59	G2	7th	TX	NX	MX	[Not Available]	Oropharynx, NOS	Alive	623	TUMOR FREE
TCGA-CN-A6V3	male	61	G3	7th	T3	N2b	M0	Stage IVA	Larynx, NOS	Alive	742	TUMOR FREE
TCGA-CV-7261	male	57	G2	7th	T4a	N0	M0	Stage IVA	Larynx, NOS	Alive	1512	TUMOR FREE
TCGA-CR-7365	male	60	G2	6th	T4a	N0	M0	Stage IVA	Overlapping lesion of lip, oral cavity and pharynx	Alive	1191	TUMOR FREE
TCGA-CV-7177	female	82	G2	7th	T2	NX	M0	Stage II	Larynx, NOS	Dead	663	WITH TUMOR
TCGA-WA-A7GZ	male	58	G2	7th	T2	N0	MX	[Not Available]	Floor of mouth, NOS	Dead	625	TUMOR FREE
TCGA-UF-A71B	male	50	G2	7th	T4a	N0	M0	Stage IVA	Gum, NOS	Alive	1506	TUMOR FREE
TCGA-CN-6020	male	58	G2	7th	T2	N1	M0	Stage III	Floor of mouth, NOS	Dead	205	TUMOR FREE
TCGA-CV-7090	male	39	G2	7th	T2	NX	M0	Stage II	Overlapping lesion of lip, oral cavity and pharynx	Alive	5252	TUMOR FREE
TCGA-D6-A6EO	male	44	G2	7th	T4a	N0	M0	Stage IVA	Floor of mouth, NOS	Alive	759	TUMOR FREE
TCGA-CV-A45W	male	75	G2	5th	T2	N0	M0	Stage II	Larynx, NOS	Dead	1398	TUMOR FREE
TCGA-CR-6477	female	56	G2	7th	TX	NX	MX	[Not Available]	Base of tongue, NOS	Alive	514	TUMOR FREE
TCGA-CQ-5330	female	69	G3	6th	T3	N2b	M0	Stage IVA	Tongue, NOS	Alive	1897	TUMOR FREE
TCGA-CV-5430	male	61	G3	7th	T4a	N2a	M0	Stage IVA	Larynx, NOS	Alive	4241	TUMOR FREE
TCGA-HD-8635	female	61	G2	7th	T1	N1	M0	Stage III	Tongue, NOS	Alive	695	TUMOR FREE
TCGA-CN-A498	female	61	G1	7th	T3	N0	M0	Stage III	Tongue, NOS	Dead	773	WITH TUMOR
TCGA-CV-6960	male	49	G3	7th	T3	N0	M0	Stage III	Overlapping lesion of lip, oral cavity and pharynx	Dead	862	TUMOR FREE
TCGA-CN-4736	female	70	G2	7th	T1	NX	MX	[Not Available]	Tongue, NOS	Dead	395	WITH TUMOR
TCGA-CV-5434	male	60	G2	7th	T4a	N2b	M0	Stage IVA	Larynx, NOS	Dead	3314
TCGA-CV-A45U	male	59	G1	5th	T4a	N2b	M0	Stage IVA	Mouth, NOS	Dead	1079	WITH TUMOR
TCGA-CN-5364	male	55	G2	6th	T4a	N2c	M0	Stage IVA	Floor of mouth, NOS	Dead	493	TUMOR FREE
TCGA-HD-8224	male	63	G3	7th	T3	N2c	M0	Stage IVA	Base of tongue, NOS	Dead	446	WITH TUMOR
TCGA-CR-6474	male	51	G2	6th	T2	N2b	M0	Stage IVA	Larynx, NOS	Dead	564	WITH TUMOR
TCGA-CV-5444	male	64	G3	7th	T4a	N1	M0	Stage IVA	Larynx, NOS	Alive	2437	TUMOR FREE
TCGA-CV-5977	male	66	G2	7th	T3	N2b	M0	Stage IVA	Tongue, NOS	Alive	1840	TUMOR FREE
TCGA-CR-7382	male	49	G2	6th	T2	N2c	M0	Stage IVA	Tongue, NOS	Alive	796	TUMOR FREE
TCGA-CQ-6225	male	65	G2	6th	T3	N0	M0	Stage III	Overlapping lesion of lip, oral cavity and pharynx	Dead	403
TCGA-UF-A7JD	male	71	G3	7th	T4a	N2b	M0	Stage IVA	Cheek mucosa	Dead	739	TUMOR FREE
TCGA-CQ-5334	male	87	G2	6th	T3	N2b	M0	Stage IVA	Cheek mucosa	Dead	129	WITH TUMOR
TCGA-CV-7433	male	49	G3	7th	T4a	N2b	M0	Stage IVA	Larynx, NOS	Dead	601	WITH TUMOR
TCGA-D6-6827	female	55	G3	7th	T1	N0	M0	Stage I	Lip, NOS	Alive	568	TUMOR FREE
TCGA-D6-6824	male	61	G2	7th	T4a	N0	M0	Stage IVA	Larynx, NOS	Alive	77	TUMOR FREE
TCGA-CV-7254	male	55	G3	7th	T2	NX	M0	Stage II	Overlapping lesion of lip, oral cavity and pharynx	Dead	1459
TCGA-BA-A8YP	male	50	G2	7th	T4a	N3	M0	Stage IVB	Oropharynx, NOS	Alive	499	TUMOR FREE
TCGA-CR-7383	female	79	G2	6th	T1	N0	M0	Stage I	Tonsil, NOS	Dead	521	WITH TUMOR
TCGA-D6-8569	male	52	G2	7th	T2	N0	M0	Stage II	Tongue, NOS	Alive	770	TUMOR FREE
TCGA-F7-8489	male	48	G1	7th	T2	N0	M0	Stage II	Floor of mouth, NOS	Alive	658	TUMOR FREE
TCGA-CV-6948	female	79	G2	7th	T4a	N3	M0	Stage IVB	Floor of mouth, NOS	Dead	1289	TUMOR FREE
TCGA-CR-5247	male	48	G2	6th	TX	NX	MX	[Not Available]	Tonsil, NOS	Alive	358	TUMOR FREE
TCGA-CV-7422	female	60	G3	7th	T4a	N1	M0	Stage IVA	Larynx, NOS	Dead	1037	WITH TUMOR
TCGA-D6-6823	male	50	G2	7th	T2	N0	M0	Stage II	Tongue, NOS	Alive	701	TUMOR FREE
TCGA-CV-6959	male	48	G2	7th	T3	N0	M0	Stage III	Tongue, NOS	Dead	256	WITH TUMOR
TCGA-CR-7377	male	58	G3	6th	T4a	N2c	M0	Stage IVA	Overlapping lesion of lip, oral cavity and pharynx	Dead	279
TCGA-KU-A66S	female	69	G2	7th	T1	N1	M0	Stage III	Larynx, NOS	Dead	406	WITH TUMOR
TCGA-CV-6956	male	67	G2	7th	T3	N1	M0	Stage III	Tongue, NOS	Dead	217
TCGA-CQ-A4CB	male	59	G2	7th	T1	N1	M0	Stage III	Floor of mouth, NOS	Alive	893	TUMOR FREE
TCGA-KU-A66T	female	53	G2	7th	T4a	N0	M0	Stage IVA	Floor of mouth, NOS	Alive	552	TUMOR FREE
TCGA-CQ-5333	male	74	G3	6th	T2	N0	M0	Stage II	Tongue, NOS	Dead	341	WITH TUMOR
TCGA-CV-6940	female	80	G2	7th	T2	N1	M0	Stage III	Cheek mucosa	Dead	804	TUMOR FREE
TCGA-UF-A7J9	male	75	G2	7th	T4a	N0	M0	Stage IVA	Larynx, NOS	Alive	1358	TUMOR FREE
TCGA-CN-4738	male	53	G2	6th	T4a	N0	M0	Stage IVA	Larynx, NOS	Dead	436
TCGA-CN-6992	male	61	G2	7th	T3	N2b	M0	Stage IVA	Larynx, NOS	Alive	1066	TUMOR FREE
TCGA-IQ-A6SG	female	61	G2	7th	T3	N0	M0	Stage III	Tongue, NOS	Alive	579
TCGA-HD-7753	male	62	G2	7th	T1	N0	M0	Stage I	Oropharynx, NOS	Alive	866	TUMOR FREE
TCGA-UF-A71E	male	63	G3	7th	T4a	N0	M0	Stage IVA	Floor of mouth, NOS	Dead	1504	TUMOR FREE
TCGA-CX-A4AQ	male	56	G3	6th	T2	N2b	M0	Stage IVA	Floor of mouth, NOS	Alive	1555	TUMOR FREE
TCGA-CV-A6JZ	male	68	G2	7th	T2	N0	M0	Stage II	Mouth, NOS	Alive	714
TCGA-CN-6021	female	63	G2	6th	TX	NX	MX	[Not Available]	Larynx, NOS	Dead	276	WITH TUMOR
TCGA-CV-6936	male	68	G2	7th	T4a	N2c	M0	Stage IVA	Floor of mouth, NOS	Dead	166	WITH TUMOR
TCGA-P3-A6T2	male	45	G2	6th	T3	N2b	M0	Stage IVA	Cheek mucosa	Alive	2298	TUMOR FREE
TCGA-CR-7374	female	67	G2	6th	TX	NX	MX	[Not Available]	Larynx, NOS	Alive	30	WITH TUMOR
TCGA-BB-4217	male	68	G3	7th	T4a	N2c	M0	Stage IVA	Larynx, NOS	Alive	187	WITH TUMOR
TCGA-HD-A4C1	female	41	G1	7th	T4a	N2b	M0	Stage IVA	Cheek mucosa	Alive	11
TCGA-CR-7399	female	60	G3	6th	T3	N2c	M0	Stage IVA	Larynx, NOS	Alive	181	TUMOR FREE
TCGA-DQ-7592	male	57	G2	7th	TX	NX	MX	[Not Available]	Tongue, NOS	Alive	1143	TUMOR FREE
TCGA-CN-6010	male	53	G2	7th	T4a	N2c	M0	Stage IVA	Larynx, NOS	Alive	1523	TUMOR FREE
TCGA-CR-7380	male	58	G2	7th	T4b	N0	M0	Stage IVB	Overlapping lesion of lip, oral cavity and pharynx	Dead	606	WITH TUMOR
TCGA-CQ-6227	male	77	G2	6th	T3	N2c	M0	Stage IVA	Overlapping lesion of lip, oral cavity and pharynx	Dead	129	WITH TUMOR
TCGA-CV-6003	female	50	G2	7th	T2	N1	M0	Stage III	Tongue, NOS	Alive	1665	TUMOR FREE
TCGA-BB-A5HU	male	47	G2	7th	T4a	N2b	M0	Stage IVA	Mouth, NOS	Alive	782	TUMOR FREE
TCGA-D6-6517	male	59	G2	7th	T3	N0	M0	Stage III	Larynx, NOS	Alive	292	WITH TUMOR
TCGA-CR-6478	female	66	G3	7th	TX	NX	MX	[Not Available]	Tonsil, NOS	Dead	183
TCGA-CN-5366	male	51	G2	6th	T4a	N2c	M0	Stage IVA	Hypopharynx, NOS	Dead	360	WITH TUMOR
TCGA-CQ-5332	male	87	G2	6th	T3	N0	M0	Stage III	Overlapping lesion of lip, oral cavity and pharynx	Dead	317
TCGA-RS-A6TO	female	82	G2	7th	T4a	N2c	M0	Stage IVA	Mouth, NOS	Dead	387	WITH TUMOR
TCGA-CN-6022	male	49	G3	7th	T4a	N1	M0	Stage IVA	Larynx, NOS	Dead	281	WITH TUMOR
TCGA-CV-7104	female	61	G2	7th	T2	N2b	M0	Stage IVA	Tongue, NOS	Dead	393	TUMOR FREE
TCGA-UF-A7JK	male	59	G2	7th	T4a	N2b	M0	Stage IVA	Larynx, NOS	Dead	424
TCGA-BA-6871	male	75	G2	7th	TX	NX	MX	[Not Available]	Base of tongue, NOS	Dead	108	WITH TUMOR
TCGA-F7-A61W	male	51	G2	7th	T2	N2b	M0	Stage IVA	Tongue, NOS	Alive	14
TCGA-CV-7252	female	62	G2	7th	T4a	N0	M0	Stage IVA	Overlapping lesion of lip, oral cavity and pharynx	Dead	151	WITH TUMOR
TCGA-CQ-A4CH	male	58	G2	7th	T2	N0	M0	Stage II	Border of tongue	Dead	379	WITH TUMOR
TCGA-CN-6989	male	64	G2	7th	T3	N2c	M0	Stage IVA	Larynx, NOS	Dead	980	WITH TUMOR
TCGA-CV-7095	female	87	G2	7th	T2	NX	M0	Stage II	Overlapping lesion of lip, oral cavity and pharynx	Dead	572	TUMOR FREE
TCGA-BB-8601	male	84	G2	7th	T3	N1	M0	Stage III	Floor of mouth, NOS	Alive	624
TCGA-CN-5370	male	78	G3	6th	T3	N1	M0	Stage III	Tongue, NOS	Dead	259	WITH TUMOR
TCGA-BA-6873	male	28	G2	7th	T4a	N2b	M0	Stage IVA	Tongue, NOS	Alive	122	WITH TUMOR
TCGA-IQ-A61H	male	76	G2	7th	T2	N0	M0	Stage II	Tongue, NOS	Alive	1138	TUMOR FREE
TCGA-IQ-A61E	female	55	G2	7th	T3	N0	M0	Stage III	Tongue, NOS	Alive	1147	TUMOR FREE
TCGA-CV-5978	female	53	G2	7th	T4a	N3	M0	Stage IVB	Larynx, NOS	Dead	215
TCGA-CV-7424	male	67	G2	7th	T3	N2b	M0	Stage IVA	Larynx, NOS	Dead	453
TCGA-CV-7434	male	64	G2	7th	T4a	N1	M0	Stage IVA	Overlapping lesion of lip, oral cavity and pharynx	Dead	218	TUMOR FREE
TCGA-CQ-5326	male	67	G3	6th	T4a	N2c	M0	Stage IVA	Overlapping lesion of lip, oral cavity and pharynx	Dead	89	WITH TUMOR
TCGA-CQ-5329	female	46	G2	6th	T2	N0	M0	Stage II	Tongue, NOS	Alive	2143	TUMOR FREE
TCGA-CV-5976	male	50	G2	7th	T4a	N2b	M0	Stage IVA	Tongue, NOS	Alive	1478
TCGA-CN-4730	male	62	G2	7th	T4a	N1	M0	Stage IVA	Overlapping lesion of lip, oral cavity and pharynx	Alive	817	TUMOR FREE
TCGA-T2-A6WX	female	73	G1	7th	TX	NX	MX	[Not Available]	Floor of mouth, NOS	Dead	209
TCGA-CR-7371	female	45	G2	6th	T3	N1	M0	Stage III	Larynx, NOS	Dead	94
TCGA-F7-8298	male	58	G1	7th	T1	N0	M0	Stage I	Larynx, NOS	Alive	995	TUMOR FREE
TCGA-CV-6938	male	87	G1	7th	T2	NX	M0	Stage II	Overlapping lesion of lip, oral cavity and pharynx	Dead	144
TCGA-UF-A7JO	female	79	G2	6th	T4a	N0	M0	Stage IVA	Floor of mouth, NOS	Dead	631
TCGA-IQ-7630	male	49	G3	7th	T2	N0	M0	Stage II	Oropharynx, NOS	Alive	485	TUMOR FREE
TCGA-CV-7438	female	87	G3	7th	T1	NX	M0	Stage I	Tongue, NOS	Dead	194	WITH TUMOR
TCGA-CV-5440	male	52	G3	7th	T4a	N2b	M0	Stage IVA	Larynx, NOS	Alive	3270	TUMOR FREE
TCGA-CV-6950	male	64	G2	7th	T3	N2c	M0	Stage IVA	Base of tongue, NOS	Dead	459	WITH TUMOR
TCGA-CV-7416	female	29	GX	7th	T4a	NX	M0	Stage IVA	Overlapping lesion of lip, oral cavity and pharynx	Dead	763
TCGA-CV-6937	male	71	G2	7th	T2	N0	M0	Stage II	Overlapping lesion of lip, oral cavity and pharynx	Dead	624
TCGA-CR-7373	male	66	G2	6th	T4a	N1	M0	Stage IVA	Overlapping lesion of lip, oral cavity and pharynx	Alive	889	TUMOR FREE
TCGA-CQ-6224	male	52	G3	6th	T2	N2b	M0	Stage IVA	Tongue, NOS	Alive	1721	TUMOR FREE
TCGA-P3-A6T8	male	54	G3	7th	T4a	N2	M0	Stage IVA	Floor of mouth, NOS	Alive	400
TCGA-CV-7421	male	76	G2	7th	T4a	N0	M0	Stage IVA	Larynx, NOS	Dead	2
TCGA-CV-A460	male	72	G3	5th	T1	N2	M0	Stage IVA	Larynx, NOS	Dead	1838
TCGA-CV-7236	female	77	G3	7th	T3	N2c	M0	Stage IVA	Tongue, NOS	Dead	144
TCGA-BA-4076	male	39	G2	6th	TX	NX	MX	[Not Available]	Larynx, NOS	Dead	415	WITH TUMOR
TCGA-CV-7247	male	55	G2	7th	T3	N0	M0	Stage III	Larynx, NOS	Dead	577
TCGA-CV-5436	male	65	G2	7th	T3	N2b	M0	Stage IVA	Floor of mouth, NOS	Dead	584	WITH TUMOR
TCGA-CV-7415	male	60	G2	7th	T4a	N2c	M0	Stage IVA	Larynx, NOS	Dead	695
TCGA-CV-7255	female	32	G2	7th	T4a	N0	M0	Stage IVA	Tongue, NOS	Dead	64	WITH TUMOR
TCGA-CQ-7068	female	80	G2	7th	T2	N0	M0	Stage II	Overlapping lesion of lip, oral cavity and pharynx	Alive	1309	TUMOR FREE
TCGA-CV-7101	male	80	G2	7th	T2	NX	M0	Stage II	Larynx, NOS	Dead	160
TCGA-CR-7370	female	72	G2	6th	TX	NX	MX	[Not Available]	Larynx, NOS	Alive	105	TUMOR FREE
TCGA-P3-A6T0	female	47	G2	6th	T4a	N0	M0	Stage IVA	Floor of mouth, NOS	Alive	578
TCGA-CV-7407	female	67	G2	7th	T2	NX	M0	Stage II	Floor of mouth, NOS	Dead	1081
TCGA-CN-6011	male	57	G3	7th	T4a	N0	M0	Stage IVA	Gum, NOS	Alive	933	TUMOR FREE
TCGA-CV-7414	male	78	G2	7th	T4a	N2b	M0	Stage IVA	Overlapping lesion of lip, oral cavity and pharynx	Dead	14
TCGA-CV-7102	female	76	G3	7th	T3	N2	M0	Stage IVA	Floor of mouth, NOS	Dead	56
TCGA-P3-A6SX	male	67	G2	6th	T2	N1	M0	Stage III	Tonsil, NOS	Dead	1430
TCGA-QK-A64Z	female	79	G1	7th	T4a	NX	M0	Stage IVA	Hard palate	Dead	641	WITH TUMOR
TCGA-CR-7398	female	53	G2	7th	T2	N0	M0	Stage II	Larynx, NOS	Alive	156	TUMOR FREE
TCGA-CV-7432	male	79	G1	7th	T2	N0	M0	Stage II	Overlapping lesion of lip, oral cavity and pharynx	Dead	2570	WITH TUMOR
TCGA-CR-6493	male	69	G2	7th	T3	N2b	M0	Stage IVA	Tongue, NOS	Dead	282	WITH TUMOR
TCGA-CV-7440	male	38	GX	7th	T2	NX	M0	Stage II	Larynx, NOS	Dead	675
TCGA-CQ-A4CG	female	78	G2	7th	T3	N0	M0	Stage III	Cheek mucosa	Dead	430	WITH TUMOR
TCGA-CV-A6JD	female	82	G3	7th	TX	NX	MX	[Not Available]	Floor of mouth, NOS	Dead	182	TUMOR FREE
TCGA-CN-6018	female	85	G2	7th	T4a	N2b	M0	Stage IVA	Overlapping lesion of lip, oral cavity and pharynx	Dead	580	TUMOR FREE
TCGA-CV-A45Z	male	75	G3	5th	T1	N0	M0	Stage I	Larynx, NOS	Dead	1466	WITH TUMOR
TCGA-CN-6995	male	78	G2	7th	T4a	N0	M0	Stage IVA	Floor of mouth, NOS	Dead	112	TUMOR FREE
TCGA-P3-A5Q6	male	49	G3	6th	T4a	N2b	M0	Stage IVA	Tonsil, NOS	Dead	480	WITH TUMOR
TCGA-CV-7430	male	56	G2	7th	T4a	N0	M0	Stage IVA	Larynx, NOS	Dead	495
TCGA-CQ-A4CI	male	73	G3	7th	T2	N1	M0	Stage III	Cheek mucosa	Alive	950	WITH TUMOR
TCGA-CN-5367	female	60	G2	6th	T4a	N2b	M0	Stage IVA	Tongue, NOS	Dead	352	TUMOR FREE
TCGA-HD-7229	male	60	G3	7th	T4a	N0	M0	Stage IVA	Larynx, NOS	Alive	1027	WITH TUMOR
TCGA-CN-4731	female	63	G3	7th	T4a	N2c	M0	Stage IVA	Overlapping lesion of lip, oral cavity and pharynx	Dead	998	WITH TUMOR
TCGA-CV-5435	male	57	G3	7th	T4a	N2b	M0	Stage IVA	Larynx, NOS	Dead	2319	WITH TUMOR
TCGA-P3-A5QA	male	41	G3	6th	T1	NX	M0	Stage I	Tongue, NOS	Alive	2182
TCGA-CQ-A4CD	male	69	G3	7th	T4a	N0	M0	Stage IVA	Mandible	Alive	1022	TUMOR FREE
TCGA-CV-6935	male	67	G3	7th	T3	N2c	M0	Stage IVA	Larynx, NOS	Dead	295
TCGA-H7-8501	male	54	GX	7th	T4a	N1	M0	Stage IVA	Cheek mucosa	Alive	461	TUMOR FREE
TCGA-DQ-7588	male	66	G3	7th	TX	NX	MX	[Not Available]	Overlapping lesion of lip, oral cavity and pharynx	Dead	427	WITH TUMOR
TCGA-T3-A92N	male	79	G3	7th	T2	N2c	M0	Stage IVA	Floor of mouth, NOS	Dead	95	WITH TUMOR
TCGA-QK-A8ZA	male	60	G2	7th	T2	N2b	MX	[Not Available]	Oropharynx, NOS	Dead	371	TUMOR FREE
TCGA-QK-A6IG	male	69	G2	7th	T2	N1	M0	Stage III	Cheek mucosa	Dead	222	WITH TUMOR
TCGA-UF-A7JV	female	62	G2	7th	T4a	N2b	M0	Stage IVA	Hypopharynx, NOS	Dead	90
TCGA-CV-7178	female	64	G3	7th	T4a	N2	M0	Stage IVA	Overlapping lesion of lip, oral cavity and pharynx	Dead	2166
TCGA-F7-A624	male	73	G3	7th	T2	NX	M0	Stage II	Cheek mucosa	Alive	378	TUMOR FREE
TCGA-UF-A71A	male	67	G1	7th	T4a	N2c	M0	Stage IVA	Floor of mouth, NOS	Dead	86
TCGA-CN-6997	male	66	G3	7th	T3	N2c	M0	Stage IVA	Larynx, NOS	Dead	988	WITH TUMOR
TCGA-BA-6868	male	53	G2	7th	TX	NX	MX	[Not Available]	Larynx, NOS	Dead	472	WITH TUMOR
TCGA-BB-4227	male	66	G2	7th	T4a	N2b	M0	Stage IVA	Hypopharynx, NOS	Alive	134	WITH TUMOR
TCGA-CQ-6228	female	71	G2	6th	T1	N2b	M0	Stage IVA	Overlapping lesion of lip, oral cavity and pharynx	Dead	456
TCGA-DQ-5631	male	52	G3	6th	TX	NX	MX	[Not Available]	Tongue, NOS	Dead	548	WITH TUMOR
TCGA-CV-7437	male	77	GX	7th	T2	NX	M0	Stage II	Larynx, NOS	Dead	506
TCGA-CV-6962	male	65	G2	7th	T4a	NX	M0	Stage IVA	Larynx, NOS	Dead	126	TUMOR FREE
TCGA-CV-5966	female	63	G3	7th	T4a	N1	M0	Stage IVA	Overlapping lesion of lip, oral cavity and pharynx	Dead	545	TUMOR FREE
TCGA-IQ-A61G	male	57	G2	7th	T4a	N2c	M0	Stage IVA	Floor of mouth, NOS	Alive	360
TCGA-CV-7097	male	53	G3	7th	T2	NX	M0	Stage II	Overlapping lesion of lip, oral cavity and pharynx	Dead	385
TCGA-CN-5363	male	48	G3	6th	T4a	N3	M0	Stage IVB	Larynx, NOS	Dead	253	WITH TUMOR
TCGA-CV-5979	male	26	G2	7th	T2	N2b	M0	Stage IVA	Tongue, NOS	Alive	1315	TUMOR FREE
TCGA-CV-7429	male	55	G3	7th	T4a	N2b	M0	Stage IVA	Overlapping lesion of lip, oral cavity and pharynx	Dead	107
TCGA-CV-7418	male	62	G2	7th	T4a	N2b	M0	Stage IVA	Larynx, NOS	Dead	789	TUMOR FREE
TCGA-CN-A642	male	57	G3	7th	T4a	N3	M0	Stage IVB	Tongue, NOS	Dead	82	WITH TUMOR
TCGA-BA-4074	male	69	G3	6th	T2	N2c	M0	Stage IVA	Tongue, NOS	Dead	462	WITH TUMOR
TCGA-BB-A5HY	male	64	G3	7th	T3	N2b	M0	Stage IVA	Hypopharynx, NOS	Dead	321	WITH TUMOR
TCGA-DQ-5629	male	64	G2	6th	TX	NX	MX	[Not Available]	Larynx, NOS	Dead	941
TCGA-CN-4735	male	52	G3	7th	T3	N2b	M0	Stage IVA	Larynx, NOS	Alive	1737	TUMOR FREE
TCGA-CV-6441	male	60	G3	7th	T3	N0	M0	Stage III	Tongue, NOS	Dead	292	WITH TUMOR
TCGA-CN-6023	male	73	GX	6th	T3	N2c	M0	Stage IVA	Larynx, NOS	Alive	1584	TUMOR FREE
CPTAC-HNSC
ID	age	gender	tumor_site_original	tumor_site_curated	Grade	pathologic_T	pathologic_N	pathologic_M	pathologic_stage	OS	OS.time
C3L-00977	56	Male	Floor of mouth	Oral cavity	G1 Well differentiated	pT1	N1	cM0	Stage III	0	772
C3L-00987	61	Male	Tongue	Oral cavity	G2 Moderately differentiated	pT2	N1	cM0	Stage III	0	429
C3L-00994	50	Male	Tongue	Oral cavity	G2 Moderately differentiated	pT2	N0	cM0	Stage II	1	202
C3L-00997	47	Male	Oropharynx	Oropharynx	G2 Moderately differentiated	pT2	N1	cM0	Stage II	0	442
C3L-00999	56	Male	Floor of mouth	Oral cavity	G1 Well differentiated	pT2	N0	cM0	Stage II	0	818
C3L-01138	62	Male	Larynx	Larynx	G1 Well differentiated	pT4a	N1	cM0	Stage IV	0	367
C3L-01237	57	Male	Floor of mouth	Oral cavity	G2 Moderately differentiated	pT2	N2	cM0	Stage IV	0	20
C3L-02617	64	Male	Larynx	Larynx	G3 Poorly differentiated	pT2	Nx	Staging Incomplete	Stage II	0	427
C3L-02621	68	Male	Larynx	Larynx	G3 Poorly differentiated	pT1	Nx	Staging Incomplete	Stage I	0	314
C3L-02651	81	Male	Larynx	Larynx	G2 Moderately differentiated	pT2	Nx	cMX	Stage II	0	291
C3L-03378	54	Male	Oral cavity	Oral cavity	G2 Moderately differentiated	pT4a	N2c	cM0	Stage IV	0	370
C3L-04025	69	Male	Buccal mucosa	Oral cavity	G2 Moderately differentiated	pT1b	Nx	NA	Stage I	0	470
C3L-04354	60	Male	Larynx	Larynx	G3 Poorly differentiated	pT2	Nx	cMX	Stage II	0	408
C3L-04791	81	Male	Larynx	Larynx	G2 Moderately differentiated	pT1	Nx	cMX	Stage I	0	273
C3L-04844	61	Female	Tonsil	Oropharynx	G2 Moderately differentiated	pT4a	N3	NA	Stage IV	0	290
C3L-04849	63	Male	Floor of mouth	Oral cavity	G2 Moderately differentiated	pT4a	N3	NA	Stage IV	0	356
C3N-00204	63	Female	Larynx	Larynx	G3 Poorly differentiated	pT3	N1	cM0	Stage III	1	175
C3N-00295	53	Female	Larynx	Larynx	G2 Moderately differentiated	pT3	Nx	cM0	Stage III	0	1346
C3N-00297	69	Male	Larynx	Larynx	G2 Moderately differentiated	pT2	N0	cM0	Stage II	0	1358
C3N-00299	54	Male	Lip	Lip	G2 Moderately differentiated	pT2	N0	cM0	Stage II	1	294
C3N-00306	50	Male	Larynx	Larynx	G2 Moderately differentiated	pT3	N0	cM0	Stage III	0	973
C3N-00307	70	Male	Larynx	Larynx	G3 Poorly differentiated	pT4a	Nx	cM0	Stage IV	1	199
C3N-00498	63	Male	Oral cavity	Oral cavity	G2 Moderately differentiated	pT2	N1	cM0	Stage III	0	1180
C3N-00519	67	Male	Larynx	Larynx	G2 Moderately differentiated	pT2	N0	cM0	Stage II	0	638
C3N-00822	53	Female	Larynx	Larynx	G2 Moderately differentiated	pT3	N0	cM0	Stage III	1	978
C3N-00825	53	Male	Tongue	Oral cavity	G2 Moderately differentiated	pT2	N0	cM0	Stage II	0	330
C3N-00828	67	Male	Larynx	Larynx	G2 Moderately differentiated	pT2	Nx	cM0	Stage II	1	951
C3N-00829	53	Male	Tongue	Oral cavity	G2 Moderately differentiated	pT2	N2b	cM0	Stage IV	1	958
C3N-00846	67	Male	Tongue	Oral cavity	G1 Well differentiated	pT1	Nx	cM0	Stage I	0	644
C3N-00857	64	Male	Larynx	Larynx	G2 Moderately differentiated	pT4a	N1	cM0	Stage IV	0	463
C3N-00871	58	Male	Oral cavity	Oral cavity	G2 Moderately differentiated	pT3	N2b	cM0	Stage IV	1	415
C3N-01337	52	Male	Larynx	Larynx	G1 Well differentiated	pT4	N2b	cM0	Stage IV	0	616
C3N-01338	50	Male	Larynx	Larynx	G2 Moderately differentiated	pT2	N1	cM0	Stage III	0	574
C3N-01339	68	Female	Larynx	Larynx	G3 Poorly differentiated	pT4	N1	cM0	Stage IV	1	215
C3N-01340	72	Male	Larynx	Larynx	G2 Moderately differentiated	pT4a	N0	cM0	Stage IV	0	1009
C3N-01620	56	Male	Larynx	Larynx	G2 Moderately differentiated	pT3	N0	cM0	Stage III	0	710
C3N-01645	71	Male	Larynx	Larynx	G2 Moderately differentiated	pT3	N0	cM0	Stage III	0	584
C3N-01752	73	Male	Floor of mouth	Oral cavity	G2 Moderately differentiated	pT4a	N0	cM0	Stage IV	0	668
C3N-01754	64	Male	Tongue	Oral cavity	G2 Moderately differentiated	pT3	N0	cM0	Stage III	0	994
C3N-01755	68	Male	Larynx	Larynx	G2 Moderately differentiated	pT3	N1	cM0	Stage III	0	987
C3N-01756	62	Male	Larynx	Hypopharynx	G2 Moderately differentiated	pT3	N2c	cM0	Stage IV	0	1035
C3N-01757	64	Male	Larynx	Larynx	G2 Moderately differentiated	pT2	Nx	cM0	Stage II	0	1058
C3N-01758	59	Male	Floor of mouth	Oral cavity	G2 Moderately differentiated	pT4a	N1	cM0	Stage IV	0	485
C3N-01858	62	Male	Larynx	Larynx	G2 Moderately differentiated	pT3	N3b	cM0	Stage IV	0	598
C3N-01859	67	Male	Larynx	Larynx	G2 Moderately differentiated	pT4a	N2c	cM0	Stage IV	0	76
C3N-01943	63	Male	Larynx	Larynx	G2 Moderately differentiated	pT4a	N3a	cM0	Stage IV	0	659
C3N-01944	65	Male	Tongue	Oral cavity	G3 Poorly differentiated	pT4a	N1	cM0	Stage IV	0	610
C3N-01945	61	Male	Larynx	Larynx	G2 Moderately differentiated	pT2	N1	cM0	Stage III	0	20
C3N-01946	64	Male	Larynx	Larynx	G2 Moderately differentiated	pT2	N0	cM0	Stage II	0	217
C3N-01947	49	Male	Floor of mouth	Oral cavity	G2 Moderately differentiated	pT3	N2b	cM0	Stage IV	0	401
C3N-01948	55	Female	Tongue	Oral cavity	G2 Moderately differentiated	pT4a	N2b	cM0	Stage IV	0	422
C3N-02275	69	Male	Larynx	Larynx	G2 Moderately differentiated	pT4a	N0	cM0	Stage IV	0	617
C3N-02279	59	Male	Larynx	Larynx	G2 Moderately differentiated	pT3	N0	cM0	Stage III	0	414
C3N-02333	61	Male	Larynx	Larynx	G2 Moderately differentiated	pT4a	Nx	cM0	Stage IV	0	735
C3N-02694	57	Male	Tongue	Oral cavity	G2 Moderately differentiated	pT2	N2b	cM0	Stage IV	0	239
C3N-02695	45	Male	Floor of mouth	Oral cavity	G1 Well differentiated	pT3	N0	cM0	Stage III	0	611
C3N-02700	80	Female	Lip	Lip	G1 Well differentiated	pT2	Nx	cM0	Stage II	0	5
C3N-02713	64	Male	Larynx	Larynx	G3 Poorly differentiated	pT3	N2	cM0	Stage IV	0	744
C3N-02714	23	Male	Tongue	Oral cavity	G2 Moderately differentiated	pT2	Nx	cM0	Stage II	0	907
C3N-02716	76	Male	Lip	Lip	G1 Well differentiated	pT1	Nx	cM0	Stage I	0	258
C3N-02727	49	Male	Larynx	Larynx	G2 Moderately differentiated	pT4a	Nx	cM0	Stage IV	0	693
C3N-02730	40	Male	Tongue	Oral cavity	G2 Moderately differentiated	pT1	N1	cM0	Stage III	0	365
C3N-02925	68	Female	Tongue	Oral cavity	G2 Moderately differentiated	pT3	N2b	cM0	Stage IV	0	770
C3N-03008	65	Female	Floor of mouth	Oral cavity	G2 Moderately differentiated	pT4a	N2c	cM0	Stage IV	1	158
C3N-03009	58	Male	Floor of mouth	Oral cavity	G2 Moderately differentiated	pT1	N0	cM0	Stage I	1	655
C3N-03011	62	Male	Larynx	Larynx	G3 Poorly differentiated	pT2	N2b	cM0	Stage IV	1	598
C3N-03012	71	Male	Larynx	Larynx	G2 Moderately differentiated	pT4a	N0	cM0	Stage IV	0	273
C3N-03013	59	Male	Tongue	Oral cavity	G2 Moderately differentiated	pT2	Nx	cM0	Stage II	0	688
C3N-03015	61	Male	Floor of mouth	Oral cavity	G3 Poorly differentiated	pT4a	N2b	cM0	Stage IV	0	660
C3N-03027	65	Male	Floor of mouth	Oral cavity	G2 Moderately differentiated	pT2	Nx	cM0	Stage II	1	310
C3N-03028	59	Male	Floor of mouth	Oral cavity	G2 Moderately differentiated	pT2	N2b	cM0	Stage IV	0	652
C3N-03226	54	Male	Tongue	Oral cavity	G2 Moderately differentiated	pT2	N2b	cM0	Stage IV	0	730
C3N-03433	76	Male	Tongue	Oral cavity	G2 Moderately differentiated	pT2	N0	cM0	Stage II	0	645
C3N-03456	64	Male	Floor of mouth	Oral cavity	G2 Moderately differentiated	pT4	N0	cM0	Stage IV	0	677
C3N-03457	71	Male	Floor of mouth	Oral cavity	G2 Moderately differentiated	pT2	N0	cM0	Stage II	0	695
C3N-03458	70	Male	Floor of mouth	Oral cavity	G1 Well differentiated	pT2	N0	NA	Stage II	0	693
C3N-03487	53	Female	Alveolar ridge	Oral cavity	G2 Moderately differentiated	pT4a	N0	cM0	Stage IV	0	728
C3N-03488	64	Male	Other	Hypopharynx	G2 Moderately differentiated	pT3	Nx	cM0	Stage III	0	706
C3N-03490	64	Male	Base of tongue	Oropharynx	G2 Moderately differentiated	pT3	N0	cM0	Stage III	0	634
C3N-03612	51	Male	Oropharynx	Oropharynx	G2 Moderately differentiated	pT3	Nx	cM0	Stage III	0	697
C3N-03619	59	Male	Tongue	Oral cavity	G2 Moderately differentiated	pT2	N0	cM0	Stage II	0	97
C3N-03620	61	Male	Tongue	Oral cavity	G2 Moderately differentiated	pT2	Nx	cM0	Stage II	0	728
C3N-03664	58	Male	Floor of mouth	Oral cavity	G2 Moderately differentiated	pT4a	N2c	cM0	Stage IV	0	733
C3N-03781	68	Male	Larynx	Larynx	G2 Moderately differentiated	pT4a	N0	cM0	Stage IV	0	756
C3N-03782	50	Female	Floor of mouth	Oral cavity	G1 Well differentiated	pT4a	N0	cM0	Stage IV	0	628
C3N-03783	67	Male	Alveolar ridge	Oral cavity	G1 Well differentiated	pT2	N2b	cM0	Stage IV	0	739
C3N-03785	66	Male	Tongue	Oral cavity	G2 Moderately differentiated	pT1	Nx	cM0	Stage I	0	658
C3N-03837	54	Male	Lip	Lip	G1 Well differentiated	pT3	N0	cM0	Stage III	0	706
C3N-03841	59	Male	Other	Larynx	G3 Poorly differentiated	pT3	N1	cM0	Stage III	1	753
C3N-03849	55	Male	Larynx	Larynx	G1 Well differentiated	pT4a	N2b	cM0	Stage IV	0	335
C3N-03876	65	Male	Larynx	Larynx	G1 Well differentiated	pT3	N2b	cM0	Stage IV	1	465
C3N-03878	52	Male	Larynx	Larynx	G1 Well differentiated	pT3	N1	cM0	Stage III	0	390
C3N-03888	58	Male	Larynx	Larynx	G2 Moderately differentiated	pT3	Nx	cM0	Stage III	0	306
C3N-03889	53	Male	Alveolar ridge	Oral cavity	G2 Moderately differentiated	pT4a	N0	cM0	Stage IV	0	288
C3N-03928	60	Female	Tongue	Oral cavity	G1 Well differentiated	pT2	N1	cM0	Stage III	0	280
C3N-03933	70	Female	Floor of mouth	Oral cavity	G2 Moderately differentiated	pT2	N1	cM0	Stage III	0	396
C3N-04152	54	Male	Oropharynx	Oropharynx	G2 Moderately differentiated	pT4a	N2b	cM0	Stage IV	0	297
C3N-04273	73	Male	Oropharynx	Oropharynx	G2 Moderately differentiated	pT2	N2b	cM0	Stage IV	1	425
C3N-04275	61	Male	Larynx	Larynx	G1 Well differentiated	pT2	N0	cM0	Stage II	0	313
C3N-04276	68	Male	Larynx	Larynx	G2 Moderately differentiated	pT4a	N0	cM0	Stage IV	0	283
C3N-04277	72	Male	Larynx	Larynx	G2 Moderately differentiated	pT3	Nx	cM0	Stage III	0	436
C3N-04278	71	Male	Larynx	Larynx	G2 Moderately differentiated	pT3	Nx	cM0	Stage III	0	351
C3N-04279	65	Male	Floor of mouth	Oral cavity	G2 Moderately differentiated	pT2	N0	cM0	Stage II	0	310
C3N-04280	65	Male	Larynx	Larynx	G1 Well differentiated	pT2	N0	cM0	Stage II	0	232
GSE41613
ID	source_name_ch1	Sex	age	tumor stage	treatment	OS	OS.time
GSM1020099	HPV-negative OSCC patient	F	40-49	I/II	uni-modality	Alive	62.85
GSM1020100	HPV-negative OSCC patient	M	50-59	I/II	uni-modality	Dead	55.66
GSM1020101	HPV-negative OSCC patient	M	50-59	III/IV	multii-modality	Dead	6.54
GSM1020102	HPV-negative OSCC patient	M	60-88	III/IV	multii-modality	Dead	3.38
GSM1020103	HPV-negative OSCC patient	M	40-49	I/II	uni-modality	Dead	28.62
GSM1020104	HPV-negative OSCC patient	F	40-49	III/IV	multii-modality	Alive	85.03
GSM1020105	HPV-negative OSCC patient	F	60-88	III/IV	multii-modality	Dead	40.71
GSM1020106	HPV-negative OSCC patient	F	60-88	I/II	uni-modality	Alive	84.24
GSM1020107	HPV-negative OSCC patient	M	50-59	III/IV	multii-modality	Dead	46.88
GSM1020108	HPV-negative OSCC patient	F	60-88	III/IV	multii-modality	Alive	82.92
GSM1020109	HPV-negative OSCC patient	M	60-88	III/IV	multii-modality	Dead	14.16
GSM1020110	HPV-negative OSCC patient	M	40-49	III/IV	multii-modality	Dead	10.05
GSM1020111	HPV-negative OSCC patient	M	50-59	III/IV	uni-modality	Dead	28.52
GSM1020112	HPV-negative OSCC patient	M	60-88	I/II	uni-modality	Alive	81.51
GSM1020113	HPV-negative OSCC patient	M	50-59	III/IV	multii-modality	Dead	7.16
GSM1020114	HPV-negative OSCC patient	M	60-88	I/II	uni-modality	Dead	7.23
GSM1020115	HPV-negative OSCC patient	M	50-59	III/IV	multii-modality	Dead	66.63
GSM1020116	HPV-negative OSCC patient	M	40-49	III/IV	multii-modality	Dead	78.29
GSM1020117	HPV-negative OSCC patient	M	50-59	III/IV	uni-modality	Dead	9.92
GSM1020118	HPV-negative OSCC patient	F	40-49	III/IV	uni-modality	Dead	15.31
GSM1020119	HPV-negative OSCC patient	M	50-59	III/IV	multii-modality	Alive	80.16
GSM1020120	HPV-negative OSCC patient	M	40-49	I/II	uni-modality	Alive	80.79
GSM1020121	HPV-negative OSCC patient	F	40-49	III/IV	multii-modality	Dead	15.41
GSM1020122	HPV-negative OSCC patient	F	50-59	I/II	multii-modality	Dead	18.40
GSM1020123	HPV-negative OSCC patient	M	40-49	III/IV	uni-modality	Dead	21.78
GSM1020124	HPV-negative OSCC patient	F	60-88	III/IV	multii-modality	Dead	24.25
GSM1020125	HPV-negative OSCC patient	F	19-39	III/IV	multii-modality	Dead	5.85
GSM1020126	HPV-negative OSCC patient	F	60-88	I/II	uni-modality	Dead	35.45
GSM1020127	HPV-negative OSCC patient	M	60-88	III/IV	multii-modality	Alive	78.95
GSM1020128	HPV-negative OSCC patient	F	50-59	III/IV	uni-modality	Dead	41.17
GSM1020129	HPV-negative OSCC patient	F	60-88	III/IV	multii-modality	Dead	76.75
GSM1020130	HPV-negative OSCC patient	M	60-88	III/IV	unknown	Dead	3.52
GSM1020131	HPV-negative OSCC patient	F	60-88	III/IV	multii-modality	Dead	24.87
GSM1020132	HPV-negative OSCC patient	M	50-59	III/IV	multii-modality	Dead	20.11
GSM1020133	HPV-negative OSCC patient	M	60-88	I/II	multii-modality	Alive	76.85
GSM1020134	HPV-negative OSCC patient	M	40-49	I/II	multii-modality	Dead	29.14
GSM1020135	HPV-negative OSCC patient	F	50-59	III/IV	multii-modality	Dead	26.81
GSM1020136	HPV-negative OSCC patient	M	60-88	I/II	uni-modality	Alive	75.07
GSM1020137	HPV-negative OSCC patient	M	60-88	III/IV	multii-modality	Dead	43.24
GSM1020138	HPV-negative OSCC patient	F	50-59	I/II	uni-modality	Alive	74.64
GSM1020139	HPV-negative OSCC patient	M	19-39	III/IV	multii-modality	Dead	14.75
GSM1020140	HPV-negative OSCC patient	M	60-88	I/II	uni-modality	Alive	73.17
GSM1020141	HPV-negative OSCC patient	M	60-88	III/IV	multii-modality	Alive	72.28
GSM1020142	HPV-negative OSCC patient	M	50-59	III/IV	multii-modality	Alive	73.26
GSM1020143	HPV-negative OSCC patient	M	50-59	I/II	uni-modality	Dead	64.99
GSM1020144	HPV-negative OSCC patient	F	60-88	III/IV	multii-modality	Alive	68.47
GSM1020145	HPV-negative OSCC patient	M	60-88	III/IV	multii-modality	Dead	12.29
GSM1020146	HPV-negative OSCC patient	F	60-88	III/IV	multii-modality	Dead	6.44
GSM1020147	HPV-negative OSCC patient	F	50-59	I/II	uni-modality	Alive	69.16
GSM1020148	HPV-negative OSCC patient	F	19-39	I/II	uni-modality	Alive	70.08
GSM1020149	HPV-negative OSCC patient	F	50-59	I/II	multii-modality	Alive	70.08
GSM1020150	HPV-negative OSCC patient	M	60-88	III/IV	multii-modality	Alive	68.14
GSM1020151	HPV-negative OSCC patient	F	60-88	I/II	uni-modality	Alive	67.94
GSM1020152	HPV-negative OSCC patient	M	50-59	I/II	uni-modality	Dead	19.65
GSM1020153	HPV-negative OSCC patient	M	19-39	III/IV	multii-modality	Alive	67.55
GSM1020154	HPV-negative OSCC patient	M	50-59	I/II	multii-modality	Alive	66.60
GSM1020155	HPV-negative OSCC patient	M	19-39	I/II	uni-modality	Alive	66.56
GSM1020156	HPV-negative OSCC patient	M	60-88	I/II	uni-modality	Alive	65.22
GSM1020157	HPV-negative OSCC patient	M	60-88	III/IV	uni-modality	Dead	2.40
GSM1020158	HPV-negative OSCC patient	M	50-59	III/IV	multii-modality	Dead	10.68
GSM1020159	HPV-negative OSCC patient	F	40-49	III/IV	multii-modality	Alive	65.45
GSM1020160	HPV-negative OSCC patient	M	60-88	I/II	uni-modality	Alive	63.54
GSM1020161	HPV-negative OSCC patient	M	50-59	I/II	uni-modality	Alive	63.38
GSM1020162	HPV-negative OSCC patient	F	60-88	III/IV	multii-modality	Dead	35.12
GSM1020163	HPV-negative OSCC patient	M	60-88	III/IV	uni-modality	Alive	60.55
GSM1020164	HPV-negative OSCC patient	M	60-88	III/IV	multii-modality	Alive	61.54
GSM1020165	HPV-negative OSCC patient	M	60-88	III/IV	uni-modality	Dead	19.12
GSM1020166	HPV-negative OSCC patient	M	60-88	I/II	uni-modality	Alive	61.73
GSM1020167	HPV-negative OSCC patient	F	50-59	III/IV	multii-modality	Dead	51.61
GSM1020168	HPV-negative OSCC patient	M	40-49	III/IV	multii-modality	Alive	61.08
GSM1020169	HPV-negative OSCC patient	M	50-59	III/IV	multii-modality	Alive	59.47
GSM1020170	HPV-negative OSCC patient	M	60-88	I/II	uni-modality	Alive	61.01
GSM1020171	HPV-negative OSCC patient	M	60-88	III/IV	multii-modality	Alive	60.65
GSM1020172	HPV-negative OSCC patient	F	60-88	I/II	multii-modality	Alive	59.96
GSM1020173	HPV-negative OSCC patient	M	60-88	I/II	uni-modality	Dead	9.86
GSM1020174	HPV-negative OSCC patient	M	40-49	III/IV	multii-modality	Dead	9.23
GSM1020175	HPV-negative OSCC patient	M	50-59	I/II	uni-modality	Alive	59.24
GSM1020176	HPV-negative OSCC patient	M	60-88	III/IV	multii-modality	Dead	6.90
GSM1020177	HPV-negative OSCC patient	F	60-88	I/II	uni-modality	Alive	58.71
GSM1020178	HPV-negative OSCC patient	F	60-88	III/IV	uni-modality	Dead	1.22
GSM1020179	HPV-negative OSCC patient	M	60-88	I/II	uni-modality	Alive	62.85
GSM1020180	HPV-negative OSCC patient	M	40-49	III/IV	multii-modality	Alive	57.63
GSM1020181	HPV-negative OSCC patient	M	50-59	III/IV	multii-modality	Dead	45.93
GSM1020182	HPV-negative OSCC patient	M	50-59	III/IV	multii-modality	Dead	17.02
GSM1020183	HPV-negative OSCC patient	M	60-88	I/II	uni-modality	Dead	35.38
GSM1020184	HPV-negative OSCC patient	M	50-59	I/II	multii-modality	Dead	14.42
GSM1020185	HPV-negative OSCC patient	M	60-88	III/IV	multii-modality	Dead	6.54
GSM1020186	HPV-negative OSCC patient	M	40-49	I/II	uni-modality	Alive	57.53
GSM1020187	HPV-negative OSCC patient	M	60-88	III/IV	uni-modality	Dead	0.46
GSM1020188	HPV-negative OSCC patient	M	60-88	I/II	multii-modality	Alive	56.02
GSM1020189	HPV-negative OSCC patient	M	60-88	I/II	uni-modality	Alive	55.10
GSM1020190	HPV-negative OSCC patient	M	50-59	III/IV	multii-modality	Dead	20.01
GSM1020191	HPV-negative OSCC patient	F	19-39	III/IV	multii-modality	Dead	8.38
GSM1020192	HPV-negative OSCC patient	M	40-49	I/II	uni-modality	Alive	54.57
GSM1020193	HPV-negative OSCC patient	F	60-88	I/II	uni-modality	Alive	54.41
GSM1020194	HPV-negative OSCC patient	F	60-88	I/II	uni-modality	Alive	53.88
GSM1020195	HPV-negative OSCC patient	M	60-88	I/II	uni-modality	Alive	52.60
GSE42743
ID	t stage	pnstage	age	ajcc4	alldeath	osccdeath	smoking status
GSM1049079	t stage: 4	1	54	4	1	0	Current
GSM1049080	t stage: 2	0	42	2	0	0	Current
GSM1049081	t stage: 3	0	28	3	0	0	Former
GSM1049082	t stage: 3	2B	75	4	1	1	Current
GSM1049083	t stage: 4	1	59	4	0	0	Current
GSM1049084	t stage: 3	2C	73	4	1	0	Current
GSM1049085	t stage: 3	0	84	3	1	1	NeverSmoker
GSM1049086	t stage: 2	1	61	3	1	1	Former
GSM1049087	t stage: 2	0	73	2	1	0	NeverSmoker
GSM1049088	t stage: 2	2B	60	4	1	0	NeverSmoker
GSM1049089	t stage: 2	2B	22	4	1	1	NeverSmoker
GSM1049090	t stage: 4	2C	68	4	1	0	Former
GSM1049091	t stage: 3	0	45	3	1	1	Current
GSM1049092	t stage: 4	0	60	4	0	0	Current
GSM1049093	t stage: 3	2C	75	4	0	0	Former
GSM1049094	t stage: 3	2B	64	4	0	0	NeverSmoker
GSM1049095	t stage: 2	0	67	2	0	0	Current
GSM1049096	t stage: 4	2B	46	4	1	0	Current
GSM1049097	t stage: 2	0	65	2	1	0	Former
GSM1049098	t stage: 3	0	57	3	0	0	Current
GSM1049099	t stage: 3	0	48	3	0	0	Current
GSM1049100	t stage: 3	2B	39	4	1	1	Former
GSM1049101	t stage: 3	2B	38	4	1	1	NeverSmoker
GSM1049102	t stage: 4	1	62	4	0	0	NeverSmoker
GSM1049103	t stage: 2	1	60	3	0	0	Current
GSM1049104	t stage: 2	0	47	2	1	1	Current
GSM1049105	t stage: 3	0	70	3	0	0	Former
GSM1049107	t stage: 2	0	62	2	1	1	Former
GSM1049109	t stage: 2	0	58	2	1	1	NeverSmoker
GSM1049111	t stage: 2	2B	75	4	1	0	Former
GSM1049114	t stage: 2	2B	44	4	0	0	Former
GSM1049116	t stage: 3	2B	75	4	0	0	Former
GSM1049117	t stage: 2	2B	49	4	1	1	Current
GSM1049119	t stage: 2	0	54	2	0	0	Former
GSM1049120	t stage: 3	2B	28	4	1	1	Current
GSM1049121	t stage: 3	2A	39	4	1	0	Former
GSM1049122	t stage: 2	0	50	2	0	0	Current
GSM1049124	t stage: 1	0	41	1	0	0	Current
GSM1049125	t stage: 2	2B	62	4	1	1	Former
GSM1049128	t stage: 2	0	67	2	1	1	Former
GSM1049129	t stage: 3	2B	44	4	1	0	Former
GSM1049131	t stage: 2	1	62	3	1	0	Former
GSM1049133	t stage: 4	0	55	4	0	0	Former
GSM1049134	t stage: 3	2B	76	4	1	0	Former
GSM1049136	t stage: 3	0	48	3	1	1	NeverSmoker
GSM1049137	t stage: 3	2b	80	4	1	0	NeverSmoker
GSM1049139	t stage: 3	1	43	3	0	0	Current
GSM1049141	t stage: 4	2C	66	4	1	1	Current
GSM1049143	t stage: 3	2B	58	4	1	1	Current
GSM1049145	t stage: 3	2B	71	4	1	1	Current
GSM1049146	t stage: 1	0	73	1	0	0	NeverSmoker
GSM1049147	t stage: 3	2B	57	4	1	1	Current
GSM1049149	t stage: 2	0	74	2	0	0	NeverSmoker
GSM1049150	t stage: 3	0	41	3	0	0	Current
GSM1049151	t stage: 4	2B	49	4	0	0	Former
GSM1049155	t stage: 3	1	77	3	1	0	NeverSmoker
GSM1049156	t stage: 2	0	76	2	0	0	NeverSmoker
GSM1049158	t stage: 4	2C	65	4	1	0	Current
GSM1049160	t stage: 3	2C	71	4	1	0	Current
GSM1049162	t stage: 2	0	57	2	0	0	Current
GSM1049164	t stage: 2	0	65	2	0	0	Former
GSM1049167	t stage: 2	1	58	3	0	0	Former
GSM1049169	t stage: 2	2B	82	4	0	0	Former
GSM1049171	t stage: 4	2B	63	4	1	1	Former
GSM1049172	t stage: 4	1	64	4	1	1	Current
GSM1049173	t stage: 3	2B	65	4	0	0	Former
GSM1049174	t stage: 4	1	53	4	1	0	Former
GSM1049175	t stage: 4	2C	45	4	1	1	Current
GSM1049176	t stage: 2	0	59	2	0	0	Former
GSM1049177	t stage: 2	0	38	2	0	0	NeverSmoker
GSM1049178	t stage: 1	0	52	1	0	0	Former
GSM1049179	t stage: 4	2C	44	4	1	0	Former
GSM1049180	t stage: 3	1	59	3	1	1	Current
GSM1049181	t stage: 4	1	65	4	1	0	Former
GSE142083
id	sample	tumorstage
GSM4219666	C_1	3
GSM4219667	C_2	4
GSM4219668	C_3	2
GSM4219669	C_4	2
GSM4219670	C_5	4
GSM4219671	C_6	1
GSM4219672	C_7	4
GSM4219673	C_8	1
GSM4219674	C_10	3
GSM4219675	C_11	3
GSM4219676	C_12	3
GSM4219677	C_13	3
GSM4219678	C_14	1
GSM4219679	C_15	2
GSM4219680	C_16	3
GSM4219681	C_18	4
GSM4219682	C_19	1
GSM4219683	C_20	1
GSM4219684	C_22	3
GSM4219685	C_23	1
GSM4219686	C_24	1
GSM4219687	C_25	3
GSM4219688	C_26	3
GSM4219689	C_27	1
GSM4219690	C_28	2
GSM4219691	C_29	1
GSM4219692	C_30	2
GSM4219693	C_31	4
GSM4219694	C_34	1
GSM4219695	C_35	3
GSM4219696	C_36	1
GSM4219697	C_37	4
GSM4219698	C_46	4
GSM4219699	C_50	1
GSM4219700	C_51	3
GSM4219701	C_52	2
GSM4219702	C_53	4
GSM4219703	C_54	4
GSM4219704	C_55	3
GSM4219705	C_56	3
GSM4219706	C_57	1
GSM4219707	C_58	1
GSM4219708	C_61	2
GSM4219709	C_62	4
GSM4219710	C_63	1
GSM4219711	C_64	3
GSM4219712	C_65	1
GSM4219713	C_66	2
GSM4219714	C_73	1
GSM4219715	C_74	1
GSM4219716	C_75	4
GSM4219717	C_76	2
GSM4219718	C_77	2
