# Supplementary material for: Molecular classification of human papilloma virus-negative head and neck squamous cell carcinomas: Cell cycle-based classifier and prognostic signature
Source: PLoS One. 2023 Oct 30;18(10):e0286414. doi: 10.1371/journal.pone.0286414 (PMC10615317; doi:10.1371/journal.pone.0286414)
Supplement: S2 Table — (XLSX) [file pone.0286414.s006.xlsx]

## Sheet: Sheet1
Table S2: The 354 cell cycle related genes used to perform consensus clustering.
SYMBOL
AATF
ABCB1
ACTB
ACTR2
ADARB1
ADCYAP1
ANAPC10
ANAPC11
ANAPC16
ANLN
APP
ARF1
ARL8A
ARL8B
ASCL1
ASNS
AURKA
BCCIP
BCL2L1
BECN1
BEX2
BOD1
BOD1L2
BORA
BRCC3
BRIP1
BTC
BUB1
BUB3
C10ORF99
C2CD3
CALM3
CAMK2N1
CASP3
CBX3
CCDC69
CCNA2
CCNB1
CCNB1IP1
CCNB2
CCNC
CCND1
CCNDBP1
CCNG1
CCNG2
CCNH
CCNYL1
CDC23
CDC25C
CDC27
CDC6
CDK1
CDK2
CDK20
CDK4
CDK5R1
CDK5R2
CDK8
CDKN3
CENPJ
CENPT
CEP120
CEP85
CETN3
CHMP1B
CHMP2B
CHTF8
CIB1
CITED2
CKAP2
CKAP5
CKS1B
CKS2
CLIC1
CLOCK
CLTCL1
CNEP1R1
CNOT6
CNOT8
CNPPD1
CSNK1A1
CSNK1E
CSNK2A2
CTNNB1
CUL4A
CUL9
CXCR5
CYP26B1
DCTN1
DCUN1D3
DDIAS
DDIT3
DMRT1
DRG1
DUSP1
DUSP3
ECD
ECT2
EFHC1
EID1
EIF4G2
EMD
ERCC6
ERH
EVI2B
EZR
FAM107A
FBXO4
FBXO7
FBXW7
FGF8
FIGN
GADD45A
GAS2
GAS2L1
GATA6
GMNN
GNAI2
GPR132
GRK5
GSPT1
HAUS2
HAUS6
HDAC2
HDAC3
HEPACAM2
HES1
HMMR
HORMAD1
HSP90AA1
HSP90AB1
HSPA2
HUS1B
IK
IL10
ING2
INHBA
INS
INSM2
INSR
INTS7
IPO5
IPO7
IST1
KAT2B
KIF11
KIF20A
KIF23
KLHL42
KNSTRN
KPNB1
KRT18
LAMTOR5
LFNG
LLGL1
MAD2L1
MAD2L1BP
MAP2K1
MAP2K6
MAP4
MAPK3
MAPRE1
MARK4
MCM3
MCMDC2
MCTS1
MIF
MIIP
MLF1
MNAT1
MPLKIP
MSX2
MZT1
NABP2
NDE1
NDEL1
NEK1
NEK2
NEK3
NEUROD1
NFE2L1
NINL
NLE1
NOLC1
NPM1
NPM2
NSFL1C
NSL1
NSMCE2
NTMT1
NUDT15
NUP37
NUP43
NUSAP1
ODF2
ORC6
OVOL1
PAFAH1B1
PARD6G
PCGF2
PCID2
PDCD2L
PDCD6IP
PDGFRB
PEA15
PELO
PHF23
PHGDH
PHIP
PIK3C3
PIM1
PIWIL2
PLK1
PLK2
PLRG1
POC5
POLD2
POLDIP2
POLE3
POU4F1
PPM1D
PPME1
PPP1CC
PPP2CA
PPP2R2C
PPP2R2D
PPP2R5B
PPP6C
PRC1
PRIM1
PRIM2
PRKAA1
PRKAA2
PRKACA
PRKAG1
PRKAG2
PRMT5
PRR11
PSMA1
PSMB1
PSMB5
PSMC1
PSMC2
PSMD10
PSMD11
PSMD12
PSMD14
PSMD2
PSMD6
PSMD7
PSMD8
PSME3
PSMF1
PTPRK
PTTG1
PUM1
RACGAP1
RAD1
RAD17
RAD23A
RAD50
RAD51C
RALB
RAN
RANBP1
RASA1
RCBTB1
REC8
RFC3
RFC5
RFPL1
RGS14
RHOA
RIOK2
RNASEH2B
RNF167
RNF212B
RPA3
RPS3
RPS6
RRAGA
RRAGC
RTTN
SDCBP
SENP2
SFN
SFRP1
SH3GLB1
SKA1
SKA2
SKA3
SKP1
SKP2
SLC39A5
SLFN11
SLX4
SMC4
SMPD3
SPAG5
SPC25
SPDL1
STAMBP
STARD9
STEAP3
STK10
STOX1
SUGT1
SUN1
SYCE2
TAOK3
TDRKH
TERF2
TERT
TET2
TEX19
TFDP1
TGFB1
TGM1
THBS1
TIMP2
TIPRL
TLK2
TM4SF5
TMEM14B
TNKS1BP1
TOM1L1
TOP2A
TOP3A
TPX2
TRIP13
TSG101
TTK
TUBA1B
TUBB2A
TUBE1
TUBGCP3
TYMS
UHRF2
UIMC1
USH1C
USP16
USP29
UVRAG
UXT
VRK1
YWHAB
YWHAE
YWHAG
YWHAQ
ZFP36L1
ZFP36L2
ZNF207
ZNF318
ZNF385A
