# Supplementary material for: Molecular classification of human papilloma virus-negative head and neck squamous cell carcinomas: Cell cycle-based classifier and prognostic signature
Source: PLoS One. 2023 Oct 30;18(10):e0286414. doi: 10.1371/journal.pone.0286414 (PMC10615317; doi:10.1371/journal.pone.0286414)
Supplement: S3 Table — (XLSX) [file pone.0286414.s007.xlsx]

## Sheet: Sheet1
Table S3: The 100-gene NTP classifier.
Markers	Subgroup	Type
KRT1	C1	UP
SPRR2G	C1	UP
SLURP1	C1	UP
CRCT1	C1	UP
S100A7	C1	UP
LCE3D	C1	UP
KRTDAP	C1	UP
CNFN	C1	UP
SPINK7	C1	UP
WFDC12	C1	UP
SBSN	C1	UP
CRNN	C1	UP
S100A8	C1	UP
PI3	C1	UP
S100A12	C1	UP
TGM3	C1	UP
SPINK6	C1	UP
S100A9	C1	UP
KRT78	C1	UP
DSG1	C1	UP
SPRR1A	C1	UP
KLK5	C1	UP
CYSRT1	C1	UP
S100A7A	C1	UP
LYNX1	C1	UP
SPRR1B	C1	UP
PRR9	C1	UP
KRT16	C1	UP
IVL	C1	UP
CLIC3	C1	UP
SLPI	C1	UP
TGM1	C1	UP
SDR9C7	C1	UP
SPRR3	C1	UP
KLK7	C1	UP
SPINK5	C1	UP
DEFB1	C1	UP
KRT10	C1	UP
KRT6B	C1	UP
SPRR2C	C1	UP
RHCG	C1	UP
KLK12	C1	UP
DMKN	C1	UP
ALOX12B	C1	UP
CST6	C1	UP
ASPRV1	C1	UP
LINC01214	C1	UP
SULT2B1	C1	UP
PNLIPRP3	C1	UP
CLDN17	C1	UP
NTS	C2	UP
KRT19	C2	UP
KRT8	C2	UP
EPCAM	C2	UP
SPP1	C2	UP
FN1	C2	UP
UCHL1	C2	UP
ALDH1A1	C2	UP
NTRK2	C2	UP
DSG2	C2	UP
IGFBP5	C2	UP
TOP2A	C2	UP
GPC3	C2	UP
SMC4	C2	UP
PEG10	C2	UP
UGT8	C2	UP
PADI3	C2	UP
MBOAT1	C2	UP
SOX2	C2	UP
FZD7	C2	UP
SULF1	C2	UP
FOXM1	C2	UP
HEY1	C2	UP
CENPF	C2	UP
UPK1B	C2	UP
EPS8	C2	UP
DPYSL3	C2	UP
SIX4	C2	UP
POSTN	C2	UP
HSPG2	C2	UP
FADS2	C2	UP
COL10A1	C2	UP
MRAP2	C2	UP
GOLIM4	C2	UP
MMP7	C2	UP
TFRC	C2	UP
NCEH1	C2	UP
KCNS3	C2	UP
TXNRD1	C2	UP
TSPAN18	C2	UP
NCAPD2	C2	UP
ALCAM	C2	UP
ENO2	C2	UP
ISYNA1	C2	UP
MLF1	C2	UP
RAD51AP1	C2	UP
E2F7	C2	UP
ECT2	C2	UP
GPX2	C2	UP
WNK2	C2	UP
