# Supplementary material for: Molecular classification of human papilloma virus-negative head and neck squamous cell carcinomas: Cell cycle-based classifier and prognostic signature
Source: PLoS One. 2023 Oct 30;18(10):e0286414. doi: 10.1371/journal.pone.0286414 (PMC10615317; doi:10.1371/journal.pone.0286414)
Supplement: S4 Table — (XLSX) [file pone.0286414.s008.xlsx]

## Sheet: Sheet1
Table S4: The lasso coefficients of corresponding genes in the prognostic signature.
symbol	lasso_coef
CCDC169	0.148499
CERS4	-0.0188741
CHRNE	-0.204666
DCTN4	0.0555952
DDX41	0.0405395
DEFB1	-0.0700153
ENDOU	-0.00660853
GADD45A	0.0207359
GALNT6	-0.0256041
HES5	-0.000675515
KIF1A	0.0113511
KRT18	0.127108
MMP25	-0.017381
NFIL3	0.103664
RAC1	0.0382764
RAC2	0.0818001
RASGEF1B	-0.0254126
SCNN1D	-0.077304
SH3BP2	-0.0735039
SH3D21	-0.0157839
SIGLEC17P	-0.0686809
UBE2D2	0.0301294
USHBP1	-0.0345209
